# Supplementary material for: Tracing the paths of modular evolution by quantifying rearrangement events of protein domains
Source: BMC Ecol Evol. 2025 Jan 8;25:6. doi: 10.1186/s12862-024-02347-7 (PMC11707847; doi:10.1186/s12862-024-02347-7)
Supplement: Supplementary file 4 — Supplementary Material 4. Comparison data set - Species set used for the comparison of DomRates with DomRates-Seq. Information contained are: Clade, Species, Accession ID and Dogma score. [file 12862_2024_2347_MOESM4_ESM.csv]

Clade	Species	Accession ID	Dogma score
Eudicots	Arabidopsis lyrata	GCF_000004255.2	99.21
Eudicots	Arabidopsis thaliana	GCF_000001735.4	99.94
Eudicots	Beta vulgaris	GCF_026745355.1	95.4
Eudicots	Brassica napus	GCF_020379485.1	99.78
Eudicots	Brassica oleracea	GCF_000695525.1	98.99
Eudicots	Brassica rapa	GCF_000309985.2	99.16
Eudicots	Carica papaya	GCF_000150535.2	79.41
Eudicots	Glycine max	GCF_000004515.6	99.78
Eudicots	Medicago truncatula	GCF_003473485.1	97.53
Eudicots	Populus trichocarpa	GCF_000002775.5	98.43
Eudicots	Prunus persica	GCF_000346465.2	96.24
Eudicots	Ricinus communis	GCF_019578655.1	95.4
Eudicots	Solanum lycopersicum	GCF_000188115.5	99.05
Eudicots	Solanum tuberosum	GCF_000226075.1	96.91
Monocots	Aegilops tauschii	GCF_002575655.2	93.1
Monocots	Brachypodium distachyon	GCF_000005505.3	92.93
Monocots	Hordeum vulgare	GCF_904849725.1	93.49
Monocots	Musa acuminata	GCF_000313855.2	96.02
Monocots	Oryzabrachyantha	GCF_000231095.2	93.6
Monocots	Oryza glaberrima	GCF_000147395.1	94.16
Monocots	Oryza sativa indica	GCF_001433935.1	94.95
Monocots	Oryza sativa japonica	GCF_001433935.1	94.95
Monocots	Setaria italica	GCF_000263155.2	93.83
Monocots	Sorghum bicolor	GCF_000003195.3	93.38
Monocots	Triticum aestivum	GCF_018294505.1	95.85
Monocots	Triticum urartu	GCF_003073215.2	89.67
Fungi	Agaricus bisporus var bisporus	GCF_000300575.1	90.28
Fungi	Ashbya gossypii	GCF_001548555.1	95.44
Fungi	Aspergillus flavus	GCF_014117465.1	98.06
Fungi	Aspergillus fumigatus	GCF_000002655.1	97.32
Fungi	Aspergillus nidulans	GCF_000149205.2	92.5
Fungi	Aspergillus niger	GCF_003184595.1	97.58
Fungi	Aspergillus oryzae	GCF_000184455.2	93.3
Fungi	Aspergillus terreus	GCF_000149615.1	94.16
Fungi	Botrytis cinerea	GCF_000143535.2	99.32
Fungi	Candida albicans sc5314	GCF_000182965.3	96.32
Fungi	Candida glabrata	GCF_000002545.3	96.58
Fungi	Chaetomium globosum cbs 148 51	GCF_000143365.1	91.31
Fungi	Coccidioides immitis rs	GCF_000149335.2	98.46
Fungi	Coprinopsis cinerea okayama7 130	GCF_000182895.1	94.47
Fungi	Debaryomyces hansenii cbs767	GCF_000006445.2	96.55
Fungi	Fusarium graminearum	GCF_000240135.3	98.58
Fungi	Penicillium chrysogenum	GCA_028828955.1	98.66
Fungi	Phaeosphaeria nodorum	GCF_000146915.1	94.9
Fungi	Podospora anserina s mat	GCF_000226545.1	96.78
Fungi	Puccinia graminis	GCF_000149925.1	90.8
Fungi	Rhizopus delemar ra 99 880	GCA_011764145.1	93.25
Fungi	Saccharomyces cerevisiae	GCF_000146045.2	100.0
Fungi	Saccharomyces eubayanus	GCF_001298625.1	97.95
Fungi	Schizophyllum commune h4 8	GCF_000143185.2	95.44
Fungi	Schizosaccharomyces cryophilus	GCF_000004155.1	98.38
Fungi	Schizosaccharomyces japonicus	GCF_000149845.2	96.78
Fungi	Schizosaccharomyces octosporus	GCF_000150505.1	98.86
Fungi	Schizosaccharomyces pombe	GCF_000002945.1	100.0
Fungi	Serpula lacrymans var lacrymans s7 9	GCF_000218685.1	85.41
Fungi	Spizellomyces punctatus daom br117	GCF_000182565.1	92.56
Fungi	Trichoderma reesei	GCF_000167675.1	96.64
Fungi	Tuber melanosporum	GCF_000151645.1	91.31
Fungi	Ustilago maydis	GCF_000328475.2	99.89
Fungi	Yarrowia lipolytica	GCF_000002525.2	96.87
Fungi	Zymoseptoria tritici	GCF_000219625.1	95.55
Insects	Acromyrmex echinatior	GCF_000204515.1	99.85
Insects	Acyrthosiphon pisum	GCF_005508785.2	89.64
Insects	Aedes aegypti	GCF_002204515.2	97.54
Insects	Agrilus planipennis	GCF_000699045.2	94.51
Insects	Anopheles gambiae	GCF_000005575.2	96.92
Insects	Anoplophora glabripennis	GCF_000390285.2	95.69
Insects	Apis cerana	GCF_001442555.1	96.25
Insects	Apis dorsata	GCF_000469605.1	97.75
Insects	Apis mellifera	GCF_003254395.2	98.21
Insects	Athalia rosae	GCF_917208135.1	99.72
Insects	Atta cephalotes	GCF_000143395.1	96.89
Insects	Atta colombica	GCF_001594045.1	99.15
Insects	Bactrocera cucurbitae	GCF_028554725.1	97.19
Insects	Bactrocera dorsalis	GCF_023373825.1	97.27
Insects	Bombus impatiens	GCF_000188095.3	99.52
Insects	Bombus terrestris	GCF_910591885.1	98.84
Insects	Bombyx mori	GCF_014905235.1	93.94
Insects	Camponotus floridanus	GCF_003227725.1	98.62
Insects	Cephus cinctus	GCF_000341935.2	98.37
Insects	Ceratina calcarata	GCF_001652005.2	96.8
Insects	Ceratitis capitata	GCF_000347755.3	97.51
Insects	Cimex lectularius	GCF_000648675.2	93.49
Insects	Copidosoma floridanum	GCF_000648655.2	93.0
Insects	Culex quinquefasciatus	GCF_015732765.1	94.06
Insects	Danaus plexippus	GCF_009731565.1	91.87
Insects	Dendroctonus ponderosae	GCF_020466585.1	95.83
Insects	Dinoponera quadriceps	GCF_001313825.1	98.21
Insects	Diuraphis noxia	GCF_001186385.1	86.18
Insects	Drosophila ananassae	GCF_017639315.1	98.69
Insects	Drosophila erecta	GCF_003286155.1	99.19
Insects	Drosophila grimshawi	GCF_018153295.1	97.83
Insects	Drosophila melanogaster	GCF_000001215.4	100.0
Insects	Drosophila mojavensis	GCF_018153725.1	97.67
Insects	Drosophila persimilis	GCF_003286085.1	98.27
Insects	Drosophila pseudoobscura	GCF_009870125.1	98.13
Insects	Drosophila sechellia	GCF_004382195.2	99.25
Insects	Drosophila simulans	GCF_016746395.2	99.13
Insects	Drosophila virilis	GCF_003285735.1	97.99
Insects	Drosophila willistoni	GCF_018902025.1	98.36
Insects	Drosophila yakuba	GCF_016746365.2	98.76
Insects	Dufourea novaeangliae	GCF_001272555.1	97.53
Insects	Eufriesea mexicana	GCF_001483705.2	97.66
Insects	Habropoda laboriosa	GCF_001263275.1	97.66
Insects	Halyomorpha halys	GCF_000696795.2	92.88
Insects	Harpegnathos saltator	GCF_003227715.2	98.32
Insects	Lasius niger	GCA_001045655.1	76.87
Insects	Linepithema humile	GCF_000217595.1	98.45
Insects	Lucilia cuprina	GCF_022045245.1	95.14
Insects	Megachile rotundata	GCF_000220905.1	98.41
Insects	Melipona quadrifasciata	GCA_001276565.1	86.67
Insects	Monomorium pharaonis	GCF_013373865.1	98.9
Insects	Musca domestica	GCF_000371365.1	96.29
Insects	Nasonia vitripennis	GCF_009193385.2	96.1
Insects	Neodiprion lecontei	GCF_021901455.1	98.82
Insects	Orussus abietinus	GCF_000612105.2	97.31
Insects	Papilio machaon	GCF_912999745.1	94.08
Insects	Papilio polytes	GCF_000836215.1	84.16
Insects	Papilio xuthus	GCF_000836235.2	93.14
Insects	Pediculus humanus	GCF_000006295.1	89.89
Insects	Plutella xylostella	GCF_932276165.1	93.95
Insects	Pogonomyrmex barbatus	GCF_000187915.1	97.11
Insects	Polistes canadensis	GCF_001313835.1	97.18
Insects	Polistes dominula	GCF_001465965.1	97.59
Insects	Rhagoletis zephyria	GCF_001687245.2	96.04
Insects	Solenopsis invicta	GCF_016802725.1	98.76
Insects	Stomoxys calcitrans	GCF_001015335.1	96.48
Insects	Tribolium castaneum	GCF_000002335.3	96.37
Insects	Zootermopsis nevadensis	GCF_000696155.1	96.04
Vertebrates	Ailuropoda melanoleuca	GCF_002007445.2	99.35
Vertebrates	Anas platyrhynchos	GCF_015476345.1	92.77
Vertebrates	Anolis carolinensis	GCF_000090745.1	99.11
Vertebrates	Astyanax mexicanus	GCF_023375975.1	97.98
Vertebrates	Bos taurus	GCF_002263795.2	99.46
Vertebrates	Callithrix jacchus	GCF_011100555.1	99.33
Vertebrates	Cavia porcellus	GCF_000151735.1	97.7
Vertebrates	Chlorocebus sabaeus	GCF_015252025.1	98.71
Vertebrates	Danio rerio	GCF_000002035.6	99.2
Vertebrates	Dasypus novemcinctus	GCF_000208655.3	95.11
Vertebrates	Dipodomys ordii	GCF_000151885.1	95.8
Vertebrates	Echinops telfairi	GCF_000313985.2	95.84
Vertebrates	Equus caballus	GCF_002863925.1	99.1
Vertebrates	Erinaceus europaeus	GCF_000296755.1	96.04
Vertebrates	Felis catus	GCF_018350175.1	99.36
Vertebrates	Ficedula albicollis	GCF_000247815.1	88.99
Vertebrates	Gadus morhua	GCF_902167405.1	93.64
Vertebrates	Gallus gallus	GCF_016700215.2	94.82
Vertebrates	Gasterosteus aculeatus	GCF_016920845.1	95.17
Vertebrates	Gorilla gorilla	GCF_029281585.1	99.59
Vertebrates	Homo sapiens	GCF_009914755.1	99.75
Vertebrates	Ictidomys tridecemlineatus	GCF_016881025.1	98.0
Vertebrates	Latimeria chalumnae	GCF_000225785.1	93.86
Vertebrates	Lepisosteus oculatus	GCF_000242695.1	92.06
Vertebrates	Loxodonta africana	GCF_000001905.1	97.99
Vertebrates	Macaca mulatta	GCF_003339765.1	99.63
Vertebrates	Microcebus murinus	GCF_000165445.2	98.67
Vertebrates	Monodelphis domestica	GCF_027887165.1	97.61
Vertebrates	Mus musculus	GCF_000001635.27	99.84
Vertebrates	Mustela putorius furo	GCF_011764305.1	99.29
Vertebrates	Myotis lucifugus	GCF_000147115.1	93.33
Vertebrates	Nomascus leucogenys	GCF_006542625.1	99.45
Vertebrates	Ochotona princeps	GCF_014633375.1	95.32
Vertebrates	Oreochromis niloticus	GCF_001858045.2	95.82
Vertebrates	Ornithorhynchus anatinus	GCF_004115215.2	97.23
Vertebrates	Oryctolagus cuniculus	GCF_009806435.1	97.53
Vertebrates	Oryzias latipes	GCF_002234675.1	94.19
Vertebrates	Otolemur garnettii	GCF_000181295.1	97.61
Vertebrates	Ovis aries	GCF_016772045.1	99.23
Vertebrates	Pan troglodytes	GCF_028858775.1	99.63
Vertebrates	Papio anubis	GCF_008728515.1	98.18
Vertebrates	Pelodiscus sinensis	GCF_000230535.1	90.82
Vertebrates	Poecilia formosa	GCF_000485575.1	95.11
Vertebrates	Pongo abelii	GCF_028885655.1	99.21
Vertebrates	Pteropus vampyrus	GCF_000151845.1	95.71
Vertebrates	Rattus norvegicus	GCF_015227675.2	99.71
Vertebrates	Sarcophilus harrisii	GCF_902635505.1	97.53
Vertebrates	Sus scrofa	GCF_000003025.6	98.74
Vertebrates	Taeniopygia guttata	GCF_008822105.2	92.76
Vertebrates	Takifugu rubripes	GCF_901000725.2	94.55
Vertebrates	Tarsius syrichta	GCF_000164805.1	93.56
Vertebrates	Tetraodon nigroviridis	GCA_000180735.1	82.05
Vertebrates	Tursiops truncatus	GCF_011762595.1	98.51
Vertebrates	Xenopus tropicalis	GCF_000004195.4	96.24
Vertebrates	Xiphophorus maculatus	GCF_002775205.1	95.62
