# Supplementary material for: Tracing the paths of modular evolution by quantifying rearrangement events of protein domains
Source: BMC Ecol Evol. 2025 Jan 8;25:6. doi: 10.1186/s12862-024-02347-7 (PMC11707847; doi:10.1186/s12862-024-02347-7)
Supplement: Supplementary file 5 — Supplementary Material 5. ECM data set - Species set used for the extracellular matrix analyiss. Information contained are: Clade, Species, Accession ID and Dogma score. [file 12862_2024_2347_MOESM5_ESM.csv]

Species	Accession ID	Dogma score
Aedes aegypti	GCF_002204515.2	97.68
Amphimedon queenslandica	GCF_000090795.2	92.47
Anopheles gambiae str. PEST	GCF_000005575.2	94.84
Apis mellifera	GCF_000002195.4	98.34
Arabidopsis thaliana	GCF_000001735.4	99.94
Aspergillus clavatus	GCF_000002715.2	98.89
Aspergillus fischeri	GCF_000149645.3	98.06
Aspergillus fumigatus Af293	GCF_000002655.1	97.32
Aspergillus nidulans FGSC A4	GCF_000011425.1	95.27
Aspergillus niger	GCF_000002855.4	95.84
Aspergillus oryzae RIB40	GCF_000184455.2	93.30
Aspergillus terreus NIH2624	GCF_000149615.1	94.16
Bacillus subtilis subsp. subtilis str. 168	GCF_000009045.1	99.16
Bombyx mori	GCF_000151625.1	94.25
Bos taurus	GCF_000003055.6	98.70
Brugia malayi	GCF_000002995.4	93.50
Bursaphelenchus xylophilus	GCA_904066235.2	91.98
Caenorhabditis angaria	GCA_947459285.1	96.29
Caenorhabditis brenneri	GCA_000143925.2	96.18
Caenorhabditis briggsae	GCF_000004555.2	96.89
Caenorhabditis elegans	GCF_000002985.6	100.00
Caenorhabditis remanei	GCF_000149515.1	97.38
Candida albicans WO	GCA_000149445.2	89.20
Canis lupus familiaris	GCF_000002285.5	98.27
Cavia porcellus	GCF_000151735.1	97.47
Chlamydomonas reinhardtii	GCF_000002595.2	68.47
Ciona intestinalis	GCF_000224145.3	92.30
Cryptococcus neoformans var. grubii H99	GCF_000149245.1	95.13
Cryptococcus neoformans var. neoformans B	GCF_000149385.1	93.56
Cryptococcus neoformans var. neoformans JEC21	GCF_000091045.1	94.76
Cryptosporidium hominis TU502	GCF_000006425.1	41.92
Cryptosporidium parvum Iowa II	GCF_000165345.1	53.60
Culex pipiens	GCF_016801865.2	93.39
Cyanidioschyzon merolae	GCF_000091205.1	70.03
Danio rerio	GCF_000002035.6	99.20
Dasypus novemcinctus	GCF_000208655.3	94.79
Debaryomyces hansenii CBS767	GCF_000006445.2	96.55
Dictyostelium discoideum	GCF_000004695.1	92.90
Drosophila ananassae	GCF_000005115.1	98.59
Drosophila erecta	GCF_000005135.1	99.43
Drosophila grimshawi	GCF_000005155.2	98.46
Drosophila melanogaster	GCF_000001215.4	100.00
Drosophila mojavensis	GCF_000005175.2	98.59
Drosophila persimilis	GCF_000005195.2	91.01
Drosophila pseudoobscura	GCF_009870125.1	98.93
Drosophila sechellia	GCF_000005215.3	92.90
Drosophila simulans	GCF_000754195.2	98.97
Drosophila virilis	GCF_000005245.1	98.36
Drosophila willistoni	GCF_000005925.1	99.28
Drosophila yakuba	GCF_000005975.2	98.38
Echinops telfairi	GCF_000313985.2	95.08
Encephalitozoon cuniculi GB	GCF_000091225.2	28.44
Entamoeba histolytica HM	GCF_000208925.1	53.93
Equus caballus	GCF_000002305.2	96.56
Eremothecium gossypii ATCC 10895	GCF_000091025.4	95.92
Erinaceus europaeus	GCF_000296755.1	95.96
Escherichia coli str. K	GCF_000005845.2	97.82
Felis catus	GCF_018350175.1	99.59
Fusarium graminearum PH	GCF_000240135.3	98.58
Gallus gallus	GCF_000002315.6	94.50
Gasterosteus aculeatus	GCF_016920845.1	95.17
Giardia intestinalis	GCF_000002435.2	34.22
Guillardia theta	GCF_000002975.1	10.04
Halobacterium salinarum NRC-1	GCF_000006805.1	85.50
Homo sapiens	GCF_000001405.40	99.99
Hydra vulgaris	GCF_000004095.1	92.74
Ictidomys tridecemlineatus	GCF_000236235.1	97.86
Kluyveromyces lactis	GCF_000002515.2	96.30
Komagataella pastoris	GCA_001708105.1	91.59
Leishmania braziliensis	GCF_000002845.2	63.16
Leishmania infantum	GCF_000002875.2	63.21
Leishmania major strain Friedlin	GCF_000002725.2	64.03
Loxodonta africana	GCF_000001905.1	97.83
Macaca mulatta	GCF_000772875.2	99.41
Methanocaldococcus jannaschii DSM 2661	GCF_000091665.1	91.17
Methanosarcina acetivorans C2A	GCF_000007345.1	95.17
Microcebus murinus	GCF_000165445.2	98.68
Monodelphis domestica	GCF_000002295.2	98.81
Monosiga brevicollis	GCF_000002865.3	80.62
Mus musculus	GCF_000001635.27	99.80
Mycobacterium tuberculosis H37RvSiena	GCF_000827085.1	97.82
Myotis lucifugus	GCF_000147115.1	92.61
Nakaseomyces glabratus	GCF_000002545.3	96.58
Nematostella vectensis	GCF_000209225.1	96.62
Neurospora crassa	GCF_000182925.2	99.03
Ochotona princeps	GCF_000292845.1	95.55
Ornithorhynchus anatinus	GCF_004115215.2	95.88
Oryctolagus cuniculus	GCF_000003625.3	94.80
Oryza sativa Indica Group	GCA_000004655.2	97.48
Oryza sativa Japonica Group	GCF_000005425.2	77.39
Oryzias latipes	GCF_000313675.1	94.14
Ostreococcus lucimarinus CCE9901	GCF_000092065.1	54.02
Ostreococcus tauri	GCF_000214015.3	59.32
Otolemur garnettii	GCF_000181295.1	97.38
Pan troglodytes	GCF_000001515.7	99.48
Paramecium tetraurelia	GCF_000141845.1	3.33
Phytophthora infestans	GCF_000142945.1	89.36
Phytophthora ramorum	GCA_020800215.1	91.32
Phytophthora sojae	GCF_000149755.1	87.50
Plasmodium berghei	GCF_900002375.2	58.68
Plasmodium chabaudi	GCF_900002335.3	59.61
Plasmodium falciparum 3D7	GCF_000002765.6	57.37
Plasmodium knowlesi strain H	GCF_000006355.2	59.61
Plasmodium vivax	GCF_000002415.2	58.84
Plasmodium yoelii yoelii	GCA_000003085.2	53.11
Populus trichocarpa	GCF_000002775.5	98.43
Postia placenta	GCF_000006255.1	29.81
Pristionchus pacificus	GCA_000180635.4	93.83
Pseudomonas aeruginosa PAO1-VE13	GCF_000484545.2	99.33
Pyricularia oryzae 70	GCF_000002495.2	98.63
Rattus norvegicus	GCF_000001895.5	98.96
Saccharomyces cerevisiae	GCF_000146045.2	100.00
Scheffersomyces stipitis	GCF_000209165.1	94.10
Schizosaccharomyces pombe	GCF_000002945.1	100.00
Sorex araneus	GCF_000181275.2	94.85
Species name could not be retrieved from NCBI.	GCF_014117465.1	98.06
Staphylococcus aureus subsp. aureus NCTC 8325	GCF_000013425.1	97.82
Streptococcus pneumoniae TIGR4	GCF_000006885.1	92.45
Takifugu rubripes	GCF_000180615.1	93.55
Tetraodon nigroviridis	GCA_000180735.1	82.05
Thalassiosira pseudonana CCMP1335	GCF_000149405.2	72.54
Theileria annulata	GCF_000003225.4	51.91
Theileria parva strain Muguga	GCF_000165365.1	53.22
Thermococcus kodakarensis KOD1	GCF_000009965.1	95.50
Toxoplasma gondii ME49	GCF_000006565.2	69.98
Trichinella spiralis	GCF_000181795.1	77.24
Trichomonas vaginalis	GCF_026262505.1	57.26
Trichoplax adhaerens	GCF_000150275.1	91.16
Trypanosoma brucei	GCF_000002445.2	64.68
Ustilago maydis 521	GCF_000328475.2	99.89
Vanderwaltozyma polyspora DSM 70294	GCF_000150035.1	92.02
Vitis vinifera	GCF_000003745.3	96.46
Xenopus tropicalis	GCF_000004195.4	96.24
Yarrowia lipolytica CLIB122	GCF_000002525.2	96.87
