# Supplementary material for: Tracing the paths of modular evolution by quantifying rearrangement events of protein domains
Source: BMC Ecol Evol. 2025 Jan 8;25:6. doi: 10.1186/s12862-024-02347-7 (PMC11707847; doi:10.1186/s12862-024-02347-7)
Supplement: Supplementary file 6 — Supplementary Material 6. : ECM Proteins - List of ECM proteins used for the analysis. [file 12862_2024_2347_MOESM6_ESM.csv]

NCBI ID	Protein name
NP_112217	A disintegrin and metalloproteinase with thrombospondin motifs 12
NP_005952	mucin-6 precursor
NP_001309397	mucin-4 isoform f precursor
NP_064608	extracellular serine/threonine protein kinase FAM20C precursor
NP_694999	MAM domain-containing protein 2 isoform 1 precursor
NP_054789	uncharacterized protein C6orf15 precursor
NP_005931	stromelysin-3 preproprotein
NP_001352205	tenascin-X isoform 3 precursor
NP_110380	proto-oncogene Wnt-3 precursor
NP_542411	collagen alpha-2(XI) chain isoform 1 preproprotein
NP_001191	bone morphogenetic protein 2 preproprotein
NP_001351743	amelogenin, Y isoform isoform 2 precursor
NP_077278	matrix metalloproteinase-28 isoform 1 preproprotein
NP_620687	A disintegrin and metalloproteinase with thrombospondin motifs 16
NP_478679	protein Wnt-7b isoform 2 precursor
NP_620594	A disintegrin and metalloproteinase with thrombospondin motifs 13
NP_000419	latent-transforming growth factor beta-binding protein 2 precursor
NP_001310245	protein-glutamine gamma-glutamyltransferase 2 isoform a
NP_002449	mucin-5B precursor
NP_872621	amelogenin, X isoform isoform 3
NP_002309	lysyl oxidase homolog 2 precursor
NP_001334841	bone morphogenetic protein 4 isoform b
NP_000207	anosmin-1 precursor
NP_055059	A disintegrin and metalloproteinase with thrombospondin motifs 2
NP_008969	A disintegrin and metalloproteinase with thrombospondin motifs 5
NP_006099	spondin-1 precursor
NP_001875	hyaluronan and proteoglycan link protein 1 precursor
NP_004376	versican core protein isoform 1 precursor
NP_002891	retinol-binding protein 3 precursor
NP_001014447	carboxypeptidase Z isoform 1 precursor
NP_005551	laminin subunit alpha-5 precursor
NP_005932	matrix metalloproteinase-16 precursor
NP_002372	matrilin-3 precursor
NP_996826	latent-transforming growth factor beta-binding protein 1 isoform
NP_008919	A disintegrin and metalloproteinase with thrombospondin motifs 1
NP_005666	protein DGCR6
NP_001034438	EGF-containing fibulin-like extracellular matrix protein 1
NP_112219	A disintegrin and metalloproteinase with thrombospondin motifs 10
NP_002415	neutrophil collagenase isoform 1 preproprotein
NP_001357024	podocan-like protein 1 isoform 4 precursor
NP_071405	matrix metalloproteinase-27 precursor
NP_254275	chymotrypsin-like elastase family member 2A preproprotein
NP_056933	chymotrypsin-like elastase family member 2B preproprotein
NP_000353	metalloproteinase inhibitor 3 precursor
NP_006681	matrix metalloproteinase-24 preproprotein
NP_002414	matrilysin preproprotein
NP_004762	matrix metalloproteinase-20 preproprotein
NP_940972	brorin precursor
NP_006466	periostin isoform 1 precursor
NP_002505	CCN family member 3 precursor
NP_001192230	pikachurin isoform 5 precursor
NP_002623	placenta growth factor isoform 1 precursor
NP_002371	matrilin-2 isoform a precursor
NP_004985	matrix metalloproteinase-9 preproprotein
NP_114437	EMILIN-2 precursor
NP_000349	transforming growth factor-beta-induced protein ig-h3 precursor
NP_004377	neurocan core protein precursor
NP_003245	metalloproteinase inhibitor 1 precursor
NP_005702	EGF-like repeat and discoidin I-like domain-containing protein 3
NP_003239	thrombospondin-4 isoform a precursor
NP_055058	A disintegrin and metalloproteinase with thrombospondin motifs 3
NP_694953	cartilage intermediate layer protein 2 precursor
NP_937762	laminin subunit alpha-3 isoform 1 precursor
NP_001839	collagen alpha-1(VI) chain precursor
NP_003471	microfibrillar-associated protein 5 isoform a precursor
NP_001372203	angiogenin precursor
NP_075378	hyaluronan and proteoglycan link protein 4 precursor
NP_203699	collagen alpha-5(IV) chain isoform 2 precursor
NP_001837	collagen alpha-2(IV) chain preproprotein
NP_006519	tissue factor pathway inhibitor 2 isoform 1 precursor
NP_714914	podocan precursor
NP_001836	collagen alpha-1(IV) chain isoform 1 preproprotein
NP_001844	collagen alpha-3(IX) chain precursor
NP_004616	protein Wnt-7a precursor
NP_003237	thrombospondin-1 precursor
NP_671724	matrix metalloproteinase-21 preproprotein
NP_597712	EMI domain-containing protein 1 isoform 1 precursor
NP_001846	collagen alpha-1(XV) chain precursor
NP_003384	protein Wnt-8b precursor
NP_005550	laminin subunit alpha-1 precursor
NP_001840	collagen alpha-2(VI) chain isoform 2C2 precursor
NP_001304975	laminin subunit beta-4 isoform 1 precursor
NP_002649	urokinase-type plasminogen activator isoform 1 preproprotein
NP_001962	chymotrypsin-like elastase family member 1
NP_690850	collagen alpha-1(XXIV) chain isoform 1 precursor
NP_006362	cartilage-associated protein isoform 1 precursor
NP_001849	collagen alpha-1(XIX) chain precursor
NP_055509	ADAMTS-like protein 2 precursor
NP_116277	collagen alpha-1(XXVII) chain preproprotein
NP_055087	A disintegrin and metalloproteinase with thrombospondin motifs 7
NP_004521	72 kDa type IV collagenase isoform 1 preproprotein
NP_001265492	collagen alpha-1(XXVI) chain isoform 1 precursor
NP_001305680	collagen alpha-1(XXI) chain isoform a precursor
NP_005567	lysyl oxidase homolog 1 preproprotein
NP_004589	testican-1 precursor
NP_055279	tubulointerstitial nephritis antigen
NP_597716	collagen and calcium-binding EGF domain-containing protein 1
NP_005420	vascular endothelial growth factor C preproprotein
NP_065084	collagen alpha-1(VIII) chain precursor
NP_058646	testican-3 isoform 2 precursor
NP_066551	bone morphogenetic protein 5 isoform 1 preproprotein
NP_000484	collagen alpha-1(X) chain precursor
NP_005555	neutrophil gelatinase-associated lipocalin precursor
NP_004986	matrix metalloproteinase-14 preproprotein
NP_476509	protein Wnt-16 isoform 1 precursor
NP_058634	EGF-containing fibulin-like extracellular matrix protein 2
NP_077727	mimecan isoform 1
NP_001316168	tissue factor pathway inhibitor isoform a precursor
NP_955387	A disintegrin and metalloproteinase with thrombospondin motifs 18
NP_003010	pulmonary surfactant-associated protein D precursor
NP_997722	amelotin isoform 1 precursor
NP_114095	enamelin isoform 1 precursor
NP_001032852	collagen alpha-1(XXVIII) chain precursor
NP_002284	laminin subunit gamma-1 precursor
NP_003276	tenascin-R isoform 1 precursor
NP_001098676	laminin subunit alpha-4 isoform 1 precursor
NP_065933	collagen alpha-1(XX) chain precursor
NP_997400	ADAMTS-like protein 3 isoform a precursor
NP_056534	collagen alpha-3(V) chain preproprotein
NP_001307743	pulmonary surfactant-associated protein A2 isoform 2 precursor
NP_001087239	pulmonary surfactant-associated protein A1 isoform 2 precursor
NP_005553	laminin subunit gamma-2 isoform a precursor
NP_001554	interphotoreceptor matrix proteoglycan 1 isoform 1 precursor
NP_006120	bone morphogenetic protein 1 isoform 3 precursor
NP_612490	chondroadherin-like protein precursor
NP_775773	polyserase-2 isoform 1 precursor
NP_000384	collagen alpha-2(V) chain preproprotein
NP_112191	kazal-type serine protease inhibitor domain-containing protein 1
NP_001165881	pulmonary surfactant-associated protein C isoform 1 precursor
NP_001334649	cochlin isoform a precursor
NP_001928	dermatopontin precursor
NP_005917	microfibrillar-associated protein 1
NP_002296	galectin-1
NP_000243	myotubularin isoform 1
NP_002499	nidogen-1 precursor
NP_079032	multimerin-2 precursor
NP_001103824	zona pellucida sperm-binding protein 3 isoform 1 precursor
NP_647475	angiopoietin-related protein 4 isoform a precursor
NP_072089	nyctalopin precursor
NP_001274687	collagen alpha-6(IV) chain isoform 3 precursor
NP_006050	laminin subunit gamma-3 precursor
NP_067052	netrin-4 isoform 1 precursor
NP_000629	vitronectin precursor
NP_002282	laminin subunit beta-1 precursor
NP_891550	A disintegrin and metalloproteinase with thrombospondin motifs 9
NP_001366010	FRAS1-related extracellular matrix protein 1 isoform 1 precursor
NP_006477	fibulin-1 isoform D precursor
NP_000081	collagen alpha-1(III) chain preproprotein
NP_001121113	laminin subunit beta-3 precursor
NP_001171620	nephronectin isoform C precursor
NP_002308	protein-lysine 6-oxidase isoform 1 preproprotein
NP_001035362	ADAMTS-like protein 1 isoform 4 precursor
NP_631894	A disintegrin and metalloproteinase with thrombospondin motifs 14
NP_066933	collagen alpha-1(XIV) chain isoform 1 precursor
NP_996816	usherin isoform B precursor
NP_001171605	stromal cell-derived factor 1 isoform delta precursor
NP_002629	elafin preproprotein
NP_078613	protein Wnt-2b isoform WNT-2B2
NP_001231879	testican-2 isoform 2 precursor
NP_005436	structural maintenance of chromosomes protein 3
NP_004813	netrin-1 precursor
NP_079492	protein Wnt-10a precursor
NP_114141	hemicentin-1 precursor
NP_443078	EMILIN-3 precursor
NP_005413	alpha-tectorin precursor
NP_001036009	latent-transforming growth factor beta-binding protein 4 isoform a
NP_009043	thrombospondin-3 isoform 1 precursor
NP_006172	netrin-3 precursor
NP_002584	procollagen C-endopeptidase enhancer 1 precursor
NP_002416	stromelysin-2 preproprotein
NP_001019978	amyloid beta precursor like protein 1 isoform 1 precursor
NP_002412	interstitial collagenase isoform 1 preproprotein
NP_005005	osteomodulin precursor
NP_000651	transforming growth factor beta-1 proprotein preproprotein
NP_001002858	annexin A2 isoform 1
NP_031387	nidogen-2 precursor
NP_954642	osteocalcin preproprotein
NP_001185624	microfibril-associated glycoprotein 4 isoform 1 precursor
NP_001121782	SPARC-like protein 1 isoform 1 precursor
NP_598377	A disintegrin and metalloproteinase with thrombospondin motifs 19
NP_003604	cartilage intermediate layer protein 1 preproprotein
NP_001355052	cysteine-rich secretory protein 3 isoform 3
NP_055023	dentin sialophosphoprotein preproprotein
NP_612464	collagen triple helix repeat-containing protein 1 isoform 1
NP_001354847	acetylcholinesterase isoform 5
NP_665806	netrin-5 precursor
NP_005036	reelin isoform a precursor
NP_004398	dentin matrix acidic phosphoprotein 1 isoform 1 precursor
NP_001238759	osteopontin isoform 5
NP_002000	fibroblast growth factor 7 precursor
NP_004941	epiphycan precursor
NP_002336	lumican precursor
NP_001911	decorin isoform a preproprotein
NP_690848	collagen alpha-1(XXII) chain precursor
NP_001294881	hyaluronan and proteoglycan link protein 3 isoform 1
NP_001356197	aggrecan core protein isoform 3 precursor
NP_003385	protein Wnt-10b precursor
NP_620688	A disintegrin and metalloproteinase with thrombospondin motifs 17
NP_660357	unique cartilage matrix-associated protein isoform 1 preproprotein
NP_004361	collagen alpha-1(XII) chain long isoform precursor
NP_004334	calreticulin precursor
NP_001307265	A disintegrin and metalloproteinase with thrombospondin motifs 4
NP_955806	coiled-coil domain-containing protein 80 precursor
NP_115925	netrin-G2 precursor
NP_057603	ameloblastin precursor
NP_002420	matrix metalloproteinase-19 isoform 1 preproprotein
NP_115823	fibrillin-3 precursor
NP_001843	collagen alpha-2(IX) chain precursor
NP_001278112	matrix extracellular phosphoglycoprotein isoform c precursor
NP_003247	metalloproteinase inhibitor 4 precursor
NP_002985	C-X-C motif chemokine 5 precursor
NP_001284368	hepatocyte growth factor activator isoform 1 preproprotein
NP_922932	A disintegrin and metalloproteinase with thrombospondin motifs 6
NP_001287867	protein Wnt-8a isoform 1 precursor
NP_003383	protein Wnt-5a isoform 1 precursor
NP_003238	thrombospondin-2 isoform 1 precursor
NP_002394	microfibrillar-associated protein 2 isoform a precursor
NP_001835	collagen alpha-1(II) chain isoform 1 precursor
NP_001545	CCN family member 1 precursor
NP_872372	vitelline membrane outer layer protein 1 homolog isoform 1
NP_001892	CCN family member 2 precursor
NP_001264198	otogelin isoform a precursor
NP_000129	fibrillin-1 isoform a preproprotein
NP_001352835	papilin isoform 2 precursor
NP_000543	von Willebrand factor preproprotein
NP_031377	multimerin-1 isoform 1 precursor
NP_001384	extracellular matrix protein 2 isoform 1 precursor
NP_002283	laminin subunit beta-2 precursor
NP_001702	biglycan preproprotein
NP_008966	keratocan precursor
NP_071913	matrix metalloproteinase-25 preproprotein
NP_997647	fibronectin isoform 1 precursor
NP_001030024	SPARC-related modular calcium-binding protein 1 isoform 1 precursor
NP_001137	angiopoietin-1 isoform 1 precursor
NP_001371087	fibulin-5 isoform 2 precursor
NP_073745	von Willebrand factor A domain-containing protein 1 isoform 1
NP_000417	laminin subunit alpha-2 isoform a precursor
NP_001265868	elastin isoform m precursor
NP_001161707	FRAS1-related extracellular matrix protein 3 precursor
NP_008914	matrix metalloproteinase-23 precursor
NP_002413	stromelysin-1 preproprotein
NP_002417	macrophage metalloelastase preproprotein
NP_001381461	thrombospondin type-1 domain-containing protein 4 isoform 1
NP_071447	tubulointerstitial nephritis antigen-like isoform 1 precursor
NP_071421	SPARC-related modular calcium-binding protein 2 isoform 1 precursor
NP_001189787	extracellular matrix protein 1 isoform 3 precursor
NP_620686	A disintegrin and metalloproteinase with thrombospondin motifs 15
NP_149122	protein Wnt-3a precursor
NP_003382	protein Wnt-2 precursor
NP_115992	lysyl oxidase homolog 3 isoform 1 precursor
NP_001230175	prolyl 3-hydroxylase 1 isoform 3 precursor
NP_001240628	erbin isoform 8
NP_005668	acetylcholinesterase collagenic tail peptide isoform I precursor
NP_000080	collagen alpha-2(I) chain precursor
NP_000079	collagen alpha-1(I) chain preproprotein
NP_113664	cysteine-rich secretory protein LCCL domain-containing 2 precursor
NP_068573	matrix metalloproteinase-26 isoform 1 preproprotein
NP_001123616	latent-transforming growth factor beta-binding protein 3 isoform 1
NP_002078	progranulin precursor
NP_002151	tenascin isoform 1 precursor
NP_002418	collagenase 3 preproprotein
NP_000084	collagen alpha-1(V) chain isoform 1 preproprotein
NP_004617	protein Wnt-11 precursor
NP_057239	matrix metalloproteinase-17 isoform 1 precursor
NP_001292204	agrin isoform 1 precursor
NP_001365538	otogelin-like protein isoform 1 precursor
NP_001296373	SPARC isoform 3 precursor
NP_001990	fibrillin-2 precursor
NP_000082	collagen alpha-3(IV) chain precursor
NP_997224	zona pellucida sperm-binding protein 1 isoform 1 precursor
NP_068589	hyaluronan and proteoglycan link protein 2 precursor
NP_068767	brevican core protein isoform 1 precursor
NP_000083	collagen alpha-4(IV) chain precursor
NP_004360	collagen alpha-3(VI) chain isoform 1 precursor
NP_068656	fibrinogen gamma chain isoform gamma-B precursor
NP_005558	galectin-3-binding protein precursor
NP_036577	spondin-2 precursor
NP_002419	matrix metalloproteinase-15 preproprotein
NP_001106697	netrin-G1 isoform G1a preproprotein
NP_001842	collagen alpha-1(IX) chain isoform 1 precursor
NP_001096078	collagen alpha-6(VI) chain precursor
NP_001354126	ADAMTS-like protein 5 isoform 1 precursor
NP_001177768	matrix Gla protein isoform 1 precursor
NP_005421	proto-oncogene Wnt-1 precursor
NP_079279	A disintegrin and metalloproteinase with thrombospondin motifs 20
NP_000292	plasminogen isoform 1 precursor
NP_000086	cartilage oligomeric matrix protein precursor
NP_001020537	vascular endothelial growth factor A, long form isoform a
NP_001278789	basement membrane-specific heparan sulfate proteoglycan core
NP_008968	A disintegrin and metalloproteinase with thrombospondin motifs 8
NP_110388	protein Wnt-4 precursor
NP_001073909	otolin-1 precursor
NP_001004019	fibulin-2 isoform a precursor
NP_444506	vitrin isoform 1 precursor
NP_005193	collagen alpha-2(VIII) chain isoform 1 precursor
NP_008977	EMILIN-1 precursor
NP_001265227	collagen alpha-5(VI) chain isoform 1 precursor
NP_116031	protein Wnt-5b precursor
NP_694946	fibulin-7 isoform 1 precursor
NP_001258	chondroadherin precursor
NP_001116437	repetin
NP_000533	pulmonary surfactant-associated protein B isoform 1 precursor
NP_002247	metastasis-suppressor KiSS-1 preproprotein
NP_071376	tenascin-N precursor
NP_001847	collagen alpha-1(XVI) chain precursor
NP_005549	ladinin-1
NP_067009	zona pellucida sperm-binding protein 4 preproprotein
NP_001267	chitinase-3-like protein 1 precursor
NP_001362476	target of Nesh-SH3 isoform 8 precursor
NP_003246	metalloproteinase inhibitor 2 precursor
NP_002370	cartilage matrix protein precursor
NP_006513	protein Wnt-6 precursor
NP_003386	protein Wnt-9a precursor
NP_001288246	tuftelin isoform 3
NP_958505	prolargin precursor
NP_055174	opticin precursor
NP_002014	fibromodulin precursor
NP_542196	collagen alpha-1(XI) chain isoform B preproprotein
NP_001363162	zona pellucida sperm-binding protein 2 isoform 3 preproprotein
NP_569711	collagen alpha-1(XVIII) chain isoform 3 preproprotein
NP_060150	asporin isoform 1 preproprotein
NP_001382292	platelet-derived growth factor subunit A isoform 3
NP_001306115	hepatoma-derived growth factor isoform d
