# Supplementary material for: Tracing the paths of modular evolution by quantifying rearrangement events of protein domains
Source: BMC Ecol Evol. 2025 Jan 8;25:6. doi: 10.1186/s12862-024-02347-7 (PMC11707847; doi:10.1186/s12862-024-02347-7)
Supplement: Supplementary file 7 — Supplementary Material 7. Innate Immunity Proteins - List of innate immunity proteins used for the analysis. [file 12862_2024_2347_MOESM7_ESM.csv]

NCBI ID	Protein name
NP_001203	complement component 1 Q subcomponent-binding protein,
NP_065139	CD177 antigen precursor
NP_067004	SLAM family member 7 isoform a precursor
NP_055289	acid sphingomyelinase-like phosphodiesterase 3b isoform 1 precursor
NP_006451	protein HEXIM1
NP_149121	sialic acid-binding Ig-like lectin 10 isoform 1 precursor
NP_149974	BPI fold-containing family B member 1 precursor
NP_001294854	tissue-resident T-cell transcription regulator protein ZNF683
NP_444512	SH2 domain-containing protein 1B
NP_542388	S-adenosylmethionine-dependent nucleotide dehydratase RSAD2 isoform
NP_001728	complement component C9 preproprotein
NP_001994	ficolin-1 precursor
NP_001272414	E3 ubiquitin-protein ligase NEURL3 isoform a
NP_002956	protein S100-A9
NP_002413	stromelysin-1 preproprotein
NP_036369	NAD-dependent protein deacetylase sirtuin-2 isoform 1
NP_001316028	killer cell lectin-like receptor subfamily G member 1 isoform a
NP_940862	guanylate-binding protein 6 isoform 1
NP_150241	protein PML isoform 1
NP_612564	toll-like receptor 4 isoform A precursor
NP_112192	protein unc-93 homolog B1
NP_443123	peptidoglycan recognition protein 3 precursor
NP_003256	toll-like receptor 3 precursor
NP_001288160	high mobility group protein B3 isoform b
NP_037390	apoptosis-associated speck-like protein containing a CARD isoform a
NP_006761	macrophage receptor MARCO
NP_005239	tyrosine-protein kinase Fgr
NP_001034485	macrophage-expressed gene 1 protein precursor
NP_009224	complement C4-A isoform 1 preproprotein
NP_001167552	NACHT, LRR and PYD domains-containing protein 2 isoform 1
NP_004614	tetratricopeptide repeat protein 4 isoform 1
NP_005092	ubiquitin-like protein ISG15
NP_002044	guanylate-binding protein 1
NP_060596	transmembrane protein 33
NP_612357	ubiquitin thioesterase otulin
NP_002189	interferon regulatory factor 1 isoform 1
NP_006346	E3 ubiquitin-protein ligase TRIM38
NP_150088	tripartite motif-containing protein 14
NP_001167576	monocyte differentiation antigen CD14 precursor
NP_945179	serine incorporator 3
NP_009199	V-set and immunoglobulin domain-containing protein 4 isoform 1
NP_443173	guanylate-binding protein 4
NP_001917	defensin-6 preproprotein
NP_002181	interleukin-17A precursor
NP_002612	properdin precursor
NP_001358319	C-type lectin domain family 4 member C isoform 1
NP_002341	tyrosine-protein kinase Lyn isoform A
NP_000707	C4b-binding protein beta chain isoform 1 precursor
NP_061882	toll-interacting protein isoform 1
NP_065797	mitochondrial antiviral-signaling protein isoform 1
NP_001163	arginase-2, mitochondrial precursor
NP_001713	DNA-directed RNA polymerase III subunit RPC4
NP_055632	TLR4 interactor with leucine rich repeats precursor
NP_434700	caspase recruitment domain-containing protein 9 isoform 1
NP_001159475	DNA dC->dU-editing enzyme APOBEC-3H isoform SV-200
NP_620143	transmembrane protein 45B
NP_001138397	interferon-induced GTP-binding protein Mx1 isoform a
NP_001108603	complement component C6 precursor
NP_006601	mannan-binding lectin serine protease 2 isoform 1 preproprotein
NP_060754	guanylate-binding protein 3 isoform 1
NP_001306896	NLR family pyrin domain-containing protein 2B
NP_003440	tripartite motif-containing protein 26
NP_001076777	pyrin domain-containing protein 2
NP_001290385	DNA-directed RNA polymerase III subunit RPC3 isoform 2
NP_443104	interleukin-17F precursor
NP_001107654	interleukin-1 receptor-associated kinase 4 isoform a
NP_001352986	OTU domain-containing protein 4 isoform 4
NP_060552	DNA-directed RNA polymerase III subunit RPC2 isoform 1
NP_000234	pyrin isoform 1
NP_066568	solute carrier family 15 member 2 isoform a
NP_058197	2'-5'-oligoadenylate synthase 2 isoform 1
NP_000691	annexin A1
NP_065705	sentrin-specific protease 7 isoform 1
NP_002406	macrophage migration inhibitory factor
NP_055323	DNA dC->dU-editing enzyme APOBEC-3C
NP_001306125	protein S100-A8 isoform a
NP_002101	tyrosine-protein kinase HCK isoform a
NP_001129123	interferon-induced, double-stranded RNA-activated protein kinase
NP_660341	DNA dC->dU-editing enzyme APOBEC-3F isoform a
NP_116171	hepatitis A virus cellular receptor 2 precursor
NP_055253	interleukin-36 beta isoform 1
NP_005849	A-kinase anchor protein 8
NP_663745	DNA dC->dU-editing enzyme APOBEC-3A isoform a
NP_000057	complement component C8 beta chain isoform 1 preproprotein
NP_000177	complement factor H isoform a precursor
NP_003724	2'-5'-oligoadenylate synthase-like protein isoform a
NP_694574	NEDD4-binding protein 1
NP_443096	TRAF-interacting protein with FHA domain-containing protein A
NP_008835	DNA-dependent protein kinase catalytic subunit isoform 1
NP_036552	interferon-induced protein with tetratricopeptide repeats 5
NP_077024	ATP-dependent RNA helicase DHX58
NP_057646	toll-like receptor 7 precursor
NP_775818	E3 ubiquitin-protein ligase TRIM65 isoform 1
NP_068815	optineurin
NP_004111	guanylate-binding protein 2
NP_001349	ATP-dependent RNA helicase DHX15
NP_922938	C-type lectin domain family 7 member A isoform a
NP_004930	ATP-dependent RNA helicase DDX1
NP_001290162	interferon-stimulated gene 20 kDa protein isoform a
NP_612202	NACHT, LRR and PYD domains-containing protein 6 isoform 1
NP_149023	tripartite motif-containing protein 5 isoform alpha
NP_001357280	DNA-directed RNA polymerase III subunit RPC7 isoform 1
NP_612144	E3 ubiquitin-protein ligase DTX3L
NP_005507	HLA class I histocompatibility antigen, alpha chain E precursor
NP_849163	E3 ubiquitin-protein ligase RNF166 isoform 1
NP_057668	interleukin-23 subunit alpha precursor
NP_057665	evolutionarily conserved signaling intermediate in Toll pathway,
NP_694991	mucolipin-2 isoform 1
NP_001139574	protein mono-ADP-ribosyltransferase PARP9 isoform a
NP_056272	palmitoyltransferase ZDHHC5
NP_055926	NEDD4-binding protein 3
NP_004216	malignant fibrous histiocytoma-amplified sequence 1
NP_057630	complement C1r subcomponent-like protein isoform 1 precursor
NP_004262	lymphocyte antigen 86 precursor
NP_066290	defensin alpha 5 preproprotein
NP_006849	transmembrane emp24 domain-containing protein 1 precursor
NP_659502	E3 ubiquitin-protein ligase pellino homolog 3 isoform 1
NP_689480	E3 ubiquitin-protein ligase RNF185 isoform 1
NP_000553	complement component C8 alpha chain preproprotein
NP_006059	toll-like receptor 6 precursor
NP_004099	ficolin-2 isoform a precursor
NP_001338375	interleukin-1 receptor-like 2 isoform a precursor
NP_065954	ubiquitin carboxyl-terminal hydrolase 29 isoform 1
NP_149080	zinc finger CCHC domain-containing protein 3
NP_005132	fibrinogen beta chain isoform 1 preproprotein
NP_997281	guanylate-binding protein 7
NP_112223	E3 ubiquitin-protein ligase TRIM56
NP_689707	E3 ubiquitin-protein ligase DCST1 isoform 1
NP_002438	macrophage-stimulating protein receptor isoform 1 preproprotein
NP_115659	palmitoyltransferase ZDHHC18
NP_003721	ribonuclease T2 precursor
NP_005308	granzyme M isoform 1 preproprotein
NP_001278515	transmembrane protein 106A isoform a
NP_982278	polyisoprenoid diphosphate/phosphate phosphohydrolase PLPP6
NP_115523	ubiquitin carboxyl-terminal hydrolase 44
NP_060124	sterile alpha motif domain-containing protein 9
NP_001160135	natural killer cell receptor 2B4 isoform 2 precursor
NP_001275905	X-ray repair cross-complementing protein 6 isoform 1
NP_003055	antileukoproteinase precursor
NP_000748	macrophage colony-stimulating factor 1 isoform a precursor
NP_001193922	bile acid receptor isoform 3
NP_570913	BPI fold-containing family A member 1 precursor
NP_001007241	pancreatic secretory granule membrane major glycoprotein GP2
NP_001291886	coiled-coil domain-containing protein 92 isoform 1
NP_005573	CD180 antigen precursor
NP_001386933	ras GTPase-activating protein-binding protein 2 isoform a
NP_001348	ATP-dependent RNA helicase A
NP_612450	cyclic GMP-AMP synthase isoform 1
NP_001167638	tyrosine-protein kinase SYK isoform Syk(L)
NP_071451	interferon-induced helicase C domain-containing protein 1
NP_006083	nucleotide-binding oligomerization domain-containing protein 1
NP_777592	BPI fold-containing family C protein precursor
NP_001138422	soluble scavenger receptor cysteine-rich domain-containing protein
NP_000206	tyrosine-protein kinase JAK3
NP_002339	T-lymphocyte surface antigen Ly-9 isoform a precursor
NP_878910	C-type lectin domain family 10 member A isoform 1
NP_938023	stimulator of interferon genes protein isoform 1
NP_066978	CD209 antigen isoform 1
NP_004286	TNF receptor-associated factor 4
NP_003010	pulmonary surfactant-associated protein D precursor
NP_055255	interleukin-36 alpha
NP_055955	tubulin--tyrosine ligase-like protein 12
NP_001017388	toll-like receptor 10 isoform a precursor
NP_054878	histone-lysine N-methyltransferase SETD2 isoform 1
NP_001496	G-protein coupled estrogen receptor 1
NP_060589	DNA-directed RNA polymerase III subunit RPC5 isoform 1
NP_055173	C-type lectin domain family 4 member E isoform 1
NP_000706	C4b-binding protein alpha chain precursor
NP_060101	probable ATP-dependent RNA helicase DDX60 isoform 1
NP_005505	major histocompatibility complex, class I, B precursor
NP_001716	bactericidal permeability-increasing protein precursor
NP_115593	ankyrin repeat domain-containing protein 17 isoform a
NP_003811	tumor necrosis factor receptor superfamily member 14 isoform 1
NP_001365672	ubiquitin carboxyl-terminal hydrolase CYLD isoform 1
NP_001609	poly [ADP-ribose] polymerase 1
NP_078851	tumor necrosis factor alpha-induced protein 8-like protein 2
NP_003912	B-cell lymphoma/leukemia 10 isoform 1
NP_115698	E3 ubiquitin-protein ligase RNF135 isoform 1
NP_001365303	mannose-binding protein C precursor
NP_001244066	E3 ubiquitin-protein ligase Itchy homolog isoform 1
NP_937796	trem-like transcript 4 protein precursor
NP_000597	complement component C8 gamma chain precursor
NP_002120	high mobility group protein B2
NP_689639	DNA dC->dU-editing enzyme APOBEC-3D isoform 1
NP_060677	E3 ubiquitin-protein ligase TRIM62 isoform 1
NP_148977	E3 ubiquitin-protein ligase TRIM4 isoform alpha
NP_003578	pre-mRNA-splicing factor ATP-dependent RNA helicase DHX16 isoform 1
NP_001725	complement C1s subcomponent isoform 1 preproprotein
NP_066964	X-ray repair cross-complementing protein 5
NP_001381939	disabled homolog 2-interacting protein isoform 3
NP_055851	endonuclease domain-containing 1 protein precursor
NP_001018060	DNA-directed RNA polymerase III subunit RPC8 isoform a
NP_001647	E3 ubiquitin-protein ligase TRIM23 isoform alpha
NP_001007034	C-type lectin domain family 6 member A isoform 1
NP_001275634	macrophage colony-stimulating factor 1 receptor isoform a precursor
NP_057394	DNA-directed RNA polymerase III subunit RPC10
NP_065916	ATP-dependent DNA/RNA helicase DHX36 isoform 1
NP_001358691	antigen-presenting glycoprotein CD1d isoform 1 precursor
NP_003259	toll-like receptor 5 precursor
NP_036577	spondin-2 precursor
NP_003815	FAS-associated death domain protein
NP_055541	TANK-binding kinase 1-binding protein 1
NP_079435	TLR adapter interacting with SLC15A4 on the lysosome
NP_001171829	caspase recruitment domain-containing protein 8 isoform a
NP_003656	ficolin-3 isoform 1 precursor
NP_001351796	gamma-interferon-inducible protein 16 isoform 3
NP_036519	protein-arginine deiminase type-4
NP_062826	N6-adenosine-methyltransferase catalytic subunit
NP_004130	lipopolysaccharide-binding protein precursor
NP_036408	leukocyte immunoglobulin-like receptor subfamily A member 4
NP_001309123	tyrosine-protein kinase JAK2 isoform a
NP_001166243	interleukin-34 isoform 1 precursor
NP_065126	peptidoglycan recognition protein 4 precursor
NP_064520	ATPase WRNIP1 isoform 1
NP_001124401	short transmembrane mitochondrial protein 1 precursor
NP_001095876	alpha-protein kinase 1 isoform 1
NP_004570	mitogen-activated protein kinase kinase kinase kinase 2 isoform 1
NP_003812	receptor-interacting serine/threonine-protein kinase 2 isoform 1
NP_775262	interleukin-36 receptor antagonist protein
NP_002342	SH2 domain-containing protein 1A isoform 1
NP_004824	interferon-inducible protein AIM2 isoform 1
NP_005233	proteinase-activated receptor 2 preproprotein
NP_057407	E3 ISG15--protein ligase HERC5
NP_001123552	interferon alpha-inducible protein 27, mitochondrial isoform 1
NP_055154	interleukin-17 receptor A isoform 1 precursor
NP_001560	interleukin-1 receptor-associated kinase 1 isoform 1
NP_062564	interleukin-36 gamma isoform 1
NP_001122098	protein spire homolog 1 isoform a
NP_789790	NACHT, LRR and PYD domains-containing protein 9
NP_001002029	complement C4-B preproprotein
NP_001116801	zinc finger and BTB domain-containing protein 1 isoform 1
NP_001371879	protein NLRC5 isoform 1
NP_068594	DNA dC->dU-editing enzyme APOBEC-3G isoform 1
NP_001276674	glyceraldehyde-3-phosphate dehydrogenase isoform 1
NP_004326	bone marrow stromal antigen 2 precursor
NP_077270	protein ILRUN isoform a
NP_001121775	purine nucleoside phosphorylase LACC1 isoform 1
NP_001257856	interferon-induced protein with tetratricopeptide repeats 1 isoform
NP_060286	cell growth-regulating nucleolar protein
NP_077310	transmembrane protein 43 isoform 1
NP_055293	DNA-directed RNA polymerase III subunit RPC9 isoform a
NP_056289	deoxynucleoside triphosphate triphosphohydrolase SAMHD1 isoform 1
NP_057075	complement C1q subcomponent subunit A precursor
NP_000578	complement component C7 precursor
NP_056173	MORC family CW-type zinc finger protein 3 isoform 1
NP_001333799	baculoviral IAP repeat-containing protein 1 isoform 1
NP_003255	toll-like receptor 2 precursor
NP_112174	E3 ubiquitin-protein ligase TRIM8 isoform 1
NP_001693	adhesion G protein-coupled receptor B1 isoform 1 precursor
NP_003822	serine/threonine-protein kinase RIO3 isoform 1
NP_001372090	major histocompatibility complex class I-related gene protein
NP_057268	C-type lectin domain family 4 member A isoform 1
NP_055892	NAD(+) hydrolase SARM1 precursor
NP_055072	C-type lectin domain family 4 member M isoform 1
NP_004679	N-myc-interactor
NP_001166599	YTH domain-containing family protein 2 isoform 1
NP_001245335	cis-aconitate decarboxylase
NP_006716	T-cell differentiation antigen CD6 isoform 1 precursor
NP_004886	NACHT, LRR and PYD domains-containing protein 3 isoform a
NP_001365733	high affinity immunoglobulin gamma Fc receptor I isoform 1
NP_001538	interferon-induced protein with tetratricopeptide repeats 2
NP_663623	solute carrier family 15 member 4
NP_071445	nucleotide-binding oligomerization domain-containing protein 2
NP_057666	solute carrier family 15 member 3
NP_001107573	complement C1q subcomponent subunit C isoform 1 precursor
NP_006319	RNA-binding protein 14 isoform 1
NP_001127958	guanylate-binding protein 5 isoform 1
NP_005073	E3 ubiquitin/ISG15 ligase TRIM25
NP_060534	akirin-2
NP_001171643	SLAM family member 6 isoform 1 precursor
NP_002250	NKG2-A/NKG2-B type II integral membrane protein isoform NKG2-A
NP_060024	protein mono-ADP-ribosyltransferase PARP14
NP_525126	C-type lectin domain family 4 member D
NP_001273670	ubiquitin-like protein 7 isoform b
NP_067073	leukocyte immunoglobulin-like receptor subfamily A member 5 isoform
NP_663634	interleukin-27 subunit alpha precursor
NP_005612	protein S100-A12
NP_001344607	galectin-3 isoform 3
NP_002454	interferon-induced GTP-binding protein Mx2
NP_005142	ubiquitin carboxyl-terminal hydrolase 14 isoform a
NP_001035879	paraspeckle component 1 isoform 1
NP_005082	peptidoglycan recognition protein 1 precursor
NP_789791	NACHT, LRR and PYD domains-containing protein 10
NP_001186067	NLR family CARD domain-containing protein 4 isoform a
NP_056179	lymphocyte antigen 96 isoform 1 precursor
NP_008986	DNA-directed RNA polymerase III subunit RPC1
NP_001171808	SLAM family member 5 isoform 1 precursor
NP_036233	tripartite motif-containing protein 29 isoform 1
NP_031386	NKG2-D type II integral membrane protein
NP_000499	fibrinogen alpha chain isoform alpha-E preproprotein
NP_001138545	ubiquitin carboxyl-terminal hydrolase 27
NP_060960	leucine-rich repeat-containing G-protein coupled receptor 4 isoform
NP_001027553	polyglutamine-binding protein 1 isoform 1
NP_068713	tyrosine-protein kinase receptor UFO isoform 1 precursor
NP_055129	antiviral innate immune response receptor RIG-I isoform 1
NP_003254	toll-like receptor 1 precursor
NP_653302	interleukin-23 receptor precursor
NP_001701	complement factor B preproprotein
NP_001300821	high mobility group protein B1 isoform 1
NP_078894	NLR family member X1 isoform 1 precursor
NP_008959	E3 ubiquitin-protein ligase TRIM31
NP_891549	TIR domain-containing adapter molecule 1 isoform 1
NP_001216	caspase-4 isoform alpha precursor
NP_037384	C-type lectin domain family 5 member A isoform 1
NP_066363	NFX1-type zinc finger-containing protein 1
NP_000055	complement C3 preproprotein
