# Supplementary material for: Tracing the paths of modular evolution by quantifying rearrangement events of protein domains
Source: BMC Ecol Evol. 2025 Jan 8;25:6. doi: 10.1186/s12862-024-02347-7 (PMC11707847; doi:10.1186/s12862-024-02347-7)
Supplement: Supplementary file 8 — Supplementary Material 8. TLR Proteins - List of TLR proteins used for the analysis. [file 12862_2024_2347_MOESM8_ESM.csv]

NCBI ID	Protein name
NP_003254	toll-like receptor 1 precursor
NP_001305716	toll-like receptor 2 precursor
NP_003256	toll-like receptor 3 precursor
NP_612564	toll-like receptor 4 isoform A precursor
NP_003259	toll-like receptor 5 precursor
NP_006059	toll-like receptor 6 precursor
NP_057646	toll-like receptor 7 precursor
NP_059138	toll-like receptor 9 precursor
NP_057694	toll-like receptor 8 isoform 1
NP_001017388	toll-like receptor 10 isoform a precursor
