# Supplementary material for: Tracing the paths of modular evolution by quantifying rearrangement events of protein domains
Source: BMC Ecol Evol. 2025 Jan 8;25:6. doi: 10.1186/s12862-024-02347-7 (PMC11707847; doi:10.1186/s12862-024-02347-7)
Supplement: Supplementary file 9 — Supplementary Material 9. ECM domain arrangements - List of ECM proteins and their domain arrangements. [file 12862_2024_2347_MOESM9_ESM.csv]

Domain Arrangement	Protein ID
PF00008-PF00008-PF12661-PF00754-PF00754	NP_005702.3
PF00014-PF00014-PF00014	NP_001316168.1
PF00014-PF00014-PF00014	NP_006519.1
PF00024-PF00051-PF00051-PF00051-PF00051-PF00051-PF00089	NP_000292.1
PF00039-PF00039-PF00039-PF00039-PF00039-PF00040-PF00040-PF00039-PF00039-PF00039-PF00041-PF00041-PF00041-PF00041-PF00041-PF00041-PF00041-PF00041-PF00041-PF00041-PF00041-PF00041-PF00041-PF00041-PF00041-PF00041-PF00041-PF00039-PF00039-PF00039	NP_997647.2
PF00040-PF00008-PF00008-PF00051-PF00089	NP_001284368.1
PF00041-PF00041-PF00054-PF00008-PF02210-PF00008-PF02210	NP_001192230.1
PF00041-PF00092-PF00041-PF00041-PF00041-PF00041-PF00041-PF00041-PF00041-PF00092-PF01391-PF01391-PF01391-PF01391	NP_066933.1
PF00041-PF00092-PF00041-PF00092-PF00041-PF00041-PF00041-PF00041-PF00041-PF00041-PF00092-PF00041-PF00041-PF00041-PF00041-PF00041-PF00041-PF00041-PF00041-PF00041-PF00041-PF00092-PF01391-PF01391-PF01391-PF01391	NP_004361.3
PF00041-PF21731	NP_001362476.1
PF00048	NP_001171605.1
PF00048	NP_002985.1
PF00051-PF00089	NP_002649.2
PF00053-PF00053-PF00053-PF00052-PF00053-PF00053-PF00053-PF00053	NP_005553.2
PF00053-PF00053-PF00053-PF01759	NP_665806.1
PF00053-PF00053-PF00053-PF06008-PF06009-PF02210-PF02210-PF02210-PF02210-PF02210	NP_001098676.2
PF00055-PF00053-PF00053-PF00053	NP_001106697.1
PF00055-PF00053-PF00053-PF00053	NP_115925.2
PF00055-PF00053-PF00053-PF00053-PF00052-PF00053-PF00053-PF00053-PF00053-PF00053-PF00053-PF00053-PF00053-PF00052-PF00053-PF00053-PF00053-PF00053-PF06008-PF06009-PF00054-PF00054-PF00054-PF00054-PF02210	NP_000417.3
PF00055-PF00053-PF00053-PF00053-PF00053-PF00052-PF00053-PF00053-PF00053-PF00053-PF00053-PF00053	NP_002284.3
PF00055-PF00053-PF00053-PF00053-PF00053-PF00052-PF00053-PF00053-PF00053-PF00053-PF00053-PF00053-PF00053	NP_006050.3
PF00055-PF00053-PF00053-PF00053-PF00053-PF00052-PF00053-PF00053-PF00053-PF00053-PF00053-PF00053-PF00053-PF00053-PF00053-PF00052-PF00053-PF00053-PF00053-PF00053-PF06008-PF06009-PF00054-PF00054-PF00054-PF00054-PF00054	NP_005550.2
PF00055-PF00053-PF00053-PF00053-PF00053-PF00053-PF00053	NP_001121113.1
PF00055-PF00053-PF00053-PF00053-PF00053-PF00053-PF00053-PF00053-PF00053-PF00053-PF00052-PF00053-PF00053-PF00053-PF06008-PF06009-PF02210-PF02210-PF02210-PF02210-PF02210	NP_937762.2
PF00055-PF00053-PF00053-PF00053-PF00053-PF00053-PF00053-PF00053-PF00053-PF00053-PF00053-PF00053-PF00053-PF00053-PF00053-PF00052-PF00053-PF00053-PF00053-PF00053-PF00053-PF00053-PF06008-PF06009-PF00054-PF02210-PF02210-PF02210-PF02210	NP_005551.3
PF00055-PF00053-PF00053-PF00053-PF00053-PF00053-PF21199-PF00053-PF00053-PF00053-PF00053-PF00053-PF00053-PF00053	NP_001304975.1
PF00055-PF00053-PF00053-PF00053-PF00053-PF00053-PF21199-PF00053-PF00053-PF00053-PF00053-PF00053-PF00053-PF00053-PF00053	NP_002282.2
PF00055-PF00053-PF00053-PF00053-PF00053-PF00053-PF21199-PF00053-PF00053-PF00053-PF00053-PF00053-PF00053-PF00053-PF00053	NP_002283.3
PF00055-PF00053-PF00053-PF00053-PF01759	NP_004813.2
PF00055-PF00053-PF00053-PF00053-PF01759	NP_006172.1
PF00055-PF00053-PF00053-PF00053-PF01759	NP_067052.2
PF00057-PF00057-PF00057-PF00057-PF13927-PF00052-PF00053-PF00053-PF00052-PF00053-PF00053-PF00053-PF00053-PF00052-PF00053-PF00053-PF00053-PF13927-PF13927-PF07679-PF13927-PF13927-PF13927-PF13927-PF13927-PF07679-PF13927-PF13927-PF13927-PF07679-PF13895-PF13927-PF13927-PF07679-PF07679-PF07679-PF07679-PF07679-PF00054-PF00008-PF00054-PF00008-PF00054	NP_001278789.1
PF00059	NP_001087239.2
PF00059	NP_001307743.1
PF00061	NP_005555.2
PF00074	NP_001372203.1
PF00084-PF00008-PF14670-PF07645	NP_694946.2
PF00088-PF00100	NP_067009.1
PF00089	NP_001962.3
PF00089	NP_056933.3
PF00089	NP_254275.1
PF00089-PF00089-PF00089	NP_775773.2
PF00090-PF19236-PF05986-PF01759	NP_001354126.1
PF00090-PF19236-PF05986-PF19030-PF19030-PF19030-PF19030-PF00014-PF16626-PF07679-PF07679-PF07679-PF08686	NP_001352835.1
PF00090-PF19236-PF05986-PF19030-PF19030-PF19030-PF19030-PF08686	NP_055509.2
PF00090-PF19236-PF05986-PF19030-PF19030-PF19030-PF19030-PF19030-PF19030-PF08686	NP_001381461.1
PF00090-PF19236-PF05986-PF19030-PF19030-PF19030-PF19030-PF19030-PF19030-PF19030-PF19030-PF13927-PF07679-PF13927-PF07679-PF19030-PF19030-PF19030-PF08686	NP_001035362.3
PF00090-PF19236-PF19030-PF19030-PF19030-PF19030-PF19030-PF19030-PF19030-PF19030-PF07679-PF13927-PF19030-PF19030-PF19030-PF08686	NP_997400.2
PF00092-PF00041-PF00041	NP_073745.2
PF00092-PF00041-PF00041-PF00041-PF00041-PF00041-PF01391-PF01391	NP_065933.2
PF00092-PF00092-PF00092-PF00092-PF00092-PF00092-PF00092-PF00092-PF00092-PF00092-PF01391-PF01391-PF00092-PF00092-PF00014	NP_004360.2
PF00092-PF00092-PF00092-PF00092-PF00092-PF00092-PF01391-PF00092-PF00092	NP_001096078.1
PF00092-PF00092-PF00092-PF00092-PF00092-PF00092-PF01391-PF01391-PF01391-PF01391-PF00092-PF00092-PF00092	NP_001265227.1
PF00092-PF01391-PF01391-PF00092-PF00014	NP_001032852.2
PF00092-PF01391-PF01391-PF01391-PF01391	NP_001305680.1
PF00092-PF01391-PF01391-PF01391-PF01391-PF00092-PF00092	NP_001840.3
PF00092-PF01391-PF01391-PF01391-PF01391-PF01391-PF00092-PF00092	NP_001839.2
PF00092-PF01391-PF01391-PF01391-PF01391-PF01391-PF01391-PF01391-PF01391-PF01391-PF01391-PF01391-PF01391	NP_690848.1
PF00092-PF07645-PF14670-PF07645-PF12662-PF10393	NP_002372.1
PF00092-PF14670-PF00092-PF10393	NP_002370.1
PF00092-PF14670-PF14670-PF14670-PF14670-PF14670-PF14670-PF07645-PF12662-PF14670-PF14670-PF00092-PF10393	NP_002371.3
PF00093	NP_940972.2
PF00093-PF00090-PF00090-PF00090-PF12947-PF02412-PF02412-PF02412-PF02412-PF02412-PF02412-PF02412-PF05735	NP_003237.2
PF00093-PF00090-PF00090-PF00090-PF12947-PF02412-PF02412-PF02412-PF02412-PF02412-PF02412-PF05735	NP_003238.2
PF00093-PF01391-PF01391-PF01391-PF01391-PF01391-PF01391-PF01391-PF01391-PF01391-PF01391-PF01391-PF01391-PF01410	NP_000079.2
PF00093-PF01391-PF01391-PF01391-PF01391-PF01391-PF01391-PF01391-PF01410	NP_001835.3
PF00093-PF01391-PF01391-PF01391-PF01391-PF01391-PF01391-PF01410	NP_000384.2
PF00093-PF01391-PF01391-PF01391-PF01391-PF01391-PF01410	NP_000081.2
PF00093-PF13855-PF13855-PF12799	NP_001384.1
PF00094-PF08742-PF00094-PF08742-PF01826-PF00094-PF08742-PF05270-PF00094-PF08742	NP_001264198.1
PF00094-PF08742-PF00094-PF08742-PF01826-PF00094-PF08742-PF05270-PF00094-PF08742	NP_001365538.2
PF00094-PF08742-PF01826-PF00094-PF08742-PF01826-PF00094-PF08742-PF01826-PF16164-PF00092-PF00092-PF00092-PF00094-PF08742-PF00093-PF00093	NP_000543.3
PF00094-PF08742-PF01826-PF00094-PF08742-PF01826-PF00094-PF08742-PF13330-PF13330-PF13330-PF13330-PF13330-PF13330-PF13330-PF00094-PF08742	NP_002449.2
PF00094-PF08742-PF01826-PF00094-PF08742-PF01826-PF01826-PF00094-PF08742	NP_005952.2
PF00100	NP_001103824.1
PF00100	NP_001363162.1
PF00100	NP_997224.2
PF00110	NP_001287867.1
PF00110	NP_003382.1
PF00110	NP_003383.4
PF00110	NP_003384.2
PF00110	NP_003385.2
PF00110	NP_003386.1
PF00110	NP_004616.2
PF00110	NP_004617.2
PF00110	NP_005421.1
PF00110	NP_006513.1
PF00110	NP_078613.1
PF00110	NP_079492.2
PF00110	NP_110380.1
PF00110	NP_110388.2
PF00110	NP_116031.1
PF00110	NP_149122.1
PF00110	NP_476509.1
PF00110	NP_478679.1
PF00112	NP_055279.3
PF00112	NP_071447.1
PF00135-PF08674	NP_001354847.1
PF00147	NP_001137.2
PF00147	NP_001185624.1
PF00147	NP_647475.1
PF00167	NP_002000.1
PF00188-PF03815-PF03815	NP_113664.1
PF00188-PF08562	NP_001355052.1
PF00191-PF00191-PF00191-PF00191	NP_001002858.1
PF00219-PF00093-PF19035-PF00007	NP_001545.2
PF00219-PF00093-PF19035-PF00007	NP_001892.2
PF00219-PF00093-PF19035-PF00007	NP_002505.1
PF00219-PF07648-PF07679	NP_112191.2
PF00262-PF00262	NP_004334.1
PF00337	NP_002296.1
PF00341	NP_002623.2
PF00341-PF03128-PF03128-PF03128	NP_005420.1
PF00341-PF14554	NP_001020537.2
PF00396-PF00396-PF00396-PF00396-PF00396-PF00396-PF00396	NP_002078.1
PF00413	NP_068573.2
PF00413-PF00040-PF00040-PF00040-PF00413-PF00045-PF00045-PF00045-PF00045	NP_004521.1
PF00413-PF00040-PF00040-PF00040-PF00413-PF00045-PF00045-PF00045-PF00045	NP_004985.2
PF00413-PF00045-PF00045-PF00045-PF00045	NP_005931.2
PF00413-PF01549	NP_008914.1
PF00431-PF00431-PF01759	NP_002584.2
PF00530-PF00530-PF00530-PF00530-PF01186	NP_002309.1
PF00530-PF00530-PF00530-PF00530-PF01186	NP_115992.1
PF00530-PF07707	NP_005558.1
PF00629-PF00629-PF00629-PF00629	NP_694999.3
PF00683-PF07645-PF00683-PF07645-PF07645-PF07645-PF07645-PF07645-PF07645-PF07645-PF07645-PF07645-PF07645-PF07645-PF07645-PF07645-PF00683-PF07645-PF07645-PF00683-PF00008-PF07645	NP_000419.1
PF00683-PF07645-PF00683-PF07645-PF07645-PF07645-PF07645-PF12662-PF07645-PF07645-PF12662-PF12662-PF00683-PF07645-PF07645-PF00683-PF07645	NP_996826.3
PF00688-PF00019	NP_000651.3
PF00688-PF00019	NP_001191.1
PF00688-PF00019	NP_001334841.1
PF00688-PF00019	NP_066551.1
PF00704	NP_001267.2
PF00855	NP_001306115.1
PF00865	NP_001238759.1
PF00868-PF01841-PF00927-PF00927	NP_001310245.1
PF00965	NP_000353.1
PF00965	NP_003245.1
PF00965	NP_003246.1
PF00965	NP_003247.1
PF01023	NP_001116437.1
PF01033-PF00045-PF00045-PF00045-PF00045	NP_000629.3
PF01186	NP_002308.2
PF01186	NP_005567.2
PF01390-PF01390	NP_001554.2
PF01391	NP_005668.2
PF01391-PF01391-PF00386	NP_000484.2
PF01391-PF01391-PF00386	NP_065084.2
PF01391-PF01391-PF01391-PF00386	NP_001073909.1
PF01391-PF01391-PF01391-PF00386	NP_005193.1
PF01391-PF01391-PF01391-PF01391-PF01391	NP_001844.3
PF01391-PF01391-PF01391-PF01391-PF01391-PF01391-PF01391-PF01391	NP_001842.3
PF01391-PF01391-PF01391-PF01391-PF01391-PF01391-PF01391-PF01391	NP_001843.1
PF01391-PF01391-PF01391-PF01391-PF01391-PF01391-PF01391-PF01391-PF01391	NP_001847.3
PF01391-PF01391-PF01391-PF01391-PF01391-PF01391-PF01391-PF01391-PF01391-PF01391	NP_001849.2
PF01391-PF01391-PF01391-PF01391-PF01391-PF01391-PF01391-PF01391-PF01391-PF01391-PF01391-PF01391-PF01391-PF01391-PF01391-PF01391-PF01391-PF01391-PF01391-PF01391-PF01391-PF01391-PF01391-PF01413-PF01413	NP_000082.2
PF01391-PF01391-PF01391-PF01391-PF01391-PF01391-PF01391-PF01391-PF01391-PF01391-PF01391-PF01391-PF01391-PF01391-PF01391-PF01391-PF01391-PF01391-PF01391-PF01391-PF01391-PF01413-PF01413	NP_001274687.1
PF01391-PF01391-PF01391-PF01391-PF01391-PF01391-PF01391-PF01391-PF01391-PF01391-PF01391-PF01391-PF01391-PF01391-PF01391-PF01391-PF01391-PF01391-PF01391-PF01413-PF01413	NP_203699.1
PF01391-PF01391-PF01391-PF01391-PF01391-PF01391-PF01391-PF01391-PF01391-PF01391-PF01391-PF01391-PF01391-PF01391-PF01391-PF01391-PF01391-PF01391-PF01413-PF01413	NP_001836.3
PF01391-PF01391-PF01391-PF01391-PF01391-PF01391-PF01391-PF01391-PF01391-PF01391-PF01391-PF01391-PF01391-PF01391-PF01391-PF01391-PF01391-PF01391-PF01413-PF01413	NP_001837.2
PF01391-PF01391-PF01391-PF01391-PF01391-PF01391-PF01391-PF01391-PF01391-PF01391-PF01391-PF01391-PF01391-PF01391-PF01391-PF01413-PF01413	NP_000083.3
PF01391-PF01391-PF01391-PF01391-PF01391-PF01391-PF01391-PF01391-PF01391-PF01410-PF01410	NP_690850.2
PF01391-PF01391-PF01391-PF01391-PF01391-PF01391-PF01391-PF01391-PF01410	NP_000080.2
PF01391-PF01391-PF01391-PF01391-PF01391-PF01391-PF01391-PF01391-PF01410-PF01410	NP_116277.2
PF01391-PF01391-PF01391-PF01391-PF20010-PF06482	NP_001846.3
PF01391-PF01391-PF01410	NP_056534.2
PF01391-PF01391-PF09006-PF00059	NP_003010.4
PF01392-PF00246-PF13620	NP_001014447.2
PF01400-PF00431-PF00431-PF14670-PF00431-PF07645-PF00431-PF00431	NP_006120.1
PF01421-PF17771-PF00090-PF05986-PF19030-PF19030-PF19030-PF19030	NP_598377.4
PF01421-PF17771-PF00090-PF19236	NP_001307265.1
PF01421-PF17771-PF00090-PF19236-PF05986-PF19030	NP_008969.2
PF01421-PF17771-PF00090-PF19236-PF05986-PF19030-PF19030-PF19030-PF19030	NP_620594.1
PF01462-PF13855-PF00560	NP_004941.2
PF01462-PF13855-PF13855	NP_060150.4
PF01462-PF13855-PF13855-PF13516-PF00560	NP_002014.2
PF01462-PF13855-PF13855-PF13516-PF13516	NP_008966.1
PF01462-PF13855-PF13855-PF13516-PF13855	NP_002336.1
PF01462-PF13855-PF13855-PF13855	NP_001258.2
PF01462-PF13855-PF13855-PF13855	NP_001702.1
PF01462-PF13855-PF13855-PF13855	NP_001911.1
PF01471-PF00413	NP_002414.1
PF01471-PF00413-PF00045-PF00045	NP_077278.1
PF01471-PF00413-PF00045-PF00045-PF00045	NP_004762.2
PF01471-PF00413-PF00045-PF00045-PF00045	NP_071405.2
PF01471-PF00413-PF00045-PF00045-PF00045	NP_671724.1
PF01471-PF00413-PF00045-PF00045-PF00045-PF00045	NP_002412.1
PF01471-PF00413-PF00045-PF00045-PF00045-PF00045	NP_002413.1
PF01471-PF00413-PF00045-PF00045-PF00045-PF00045	NP_002415.1
PF01471-PF00413-PF00045-PF00045-PF00045-PF00045	NP_002416.1
PF01471-PF00413-PF00045-PF00045-PF00045-PF00045	NP_002417.2
PF01471-PF00413-PF00045-PF00045-PF00045-PF00045	NP_002418.1
PF01471-PF00413-PF00045-PF00045-PF00045-PF00045	NP_002420.1
PF01471-PF00413-PF00045-PF00045-PF00045-PF00045	NP_057239.4
PF01471-PF00413-PF00045-PF00045-PF00045-PF00045	NP_071913.1
PF01471-PF00413-PF00045-PF00045-PF00045-PF00045-PF11857	NP_002419.1
PF01471-PF00413-PF00045-PF00045-PF00045-PF00045-PF11857	NP_004986.1
PF01471-PF00413-PF00045-PF00045-PF00045-PF00045-PF11857	NP_005932.2
PF01471-PF00413-PF00045-PF00045-PF00045-PF00045-PF11857	NP_006681.1
PF01562-PF01421-PF17771-PF00090-PF19236-PF05986-PF19030	NP_008968.4
PF01562-PF01421-PF17771-PF00090-PF19236-PF05986-PF19030-PF19030	NP_008919.3
PF01562-PF01421-PF17771-PF00090-PF19236-PF05986-PF19030-PF19030	NP_620686.1
PF01562-PF01421-PF17771-PF00090-PF19236-PF05986-PF19030-PF19030-PF19030	NP_055058.2
PF01562-PF01421-PF17771-PF00090-PF19236-PF05986-PF19030-PF19030-PF19030	NP_055059.2
PF01562-PF01421-PF17771-PF00090-PF19236-PF05986-PF19030-PF19030-PF19030	NP_631894.2
PF01562-PF01421-PF17771-PF00090-PF19236-PF05986-PF19030-PF19030-PF19030-PF19030	NP_620688.2
PF01562-PF01421-PF17771-PF00090-PF19236-PF05986-PF19030-PF19030-PF19030-PF19030-PF08686	NP_112219.3
PF01562-PF01421-PF17771-PF00090-PF19236-PF05986-PF19030-PF19030-PF19030-PF19030-PF08686	NP_620687.2
PF01562-PF01421-PF17771-PF00090-PF19236-PF05986-PF19030-PF19030-PF19030-PF19030-PF08686	NP_922932.2
PF01562-PF01421-PF17771-PF00090-PF19236-PF05986-PF19030-PF19030-PF19030-PF19030-PF08686	NP_955387.1
PF01562-PF01421-PF17771-PF00090-PF19236-PF05986-PF19030-PF19030-PF19030-PF19030-PF19030-PF19030-PF19030	NP_055087.2
PF01562-PF01421-PF17771-PF00090-PF19236-PF05986-PF19030-PF19030-PF19030-PF19030-PF19030-PF19030-PF19030	NP_112217.2
PF01562-PF01421-PF17771-PF00090-PF19236-PF05986-PF19030-PF19030-PF19030-PF19030-PF19030-PF19030-PF19030-PF19030-PF19030-PF19030-PF19030-PF19030-PF08685	NP_079279.3
PF01562-PF01421-PF17771-PF00090-PF19236-PF05986-PF19030-PF19030-PF19030-PF19030-PF19030-PF19030-PF19030-PF19030-PF19030-PF19030-PF19030-PF19030-PF19030-PF08685	NP_891550.1
PF01821-PF01821-PF07645-PF07645-PF07645-PF07645-PF12662-PF12662-PF12662	NP_006477.3
PF01821-PF01821-PF14670-PF07645-PF07645-PF07645-PF07645-PF07645-PF12662-PF12662-PF07645	NP_001004019.1
PF02014-PF06468-PF00090-PF00090-PF00090-PF00090-PF19028-PF00090	NP_006099.2
PF02177-PF12924-PF12925-PF10515	NP_001019978.1
PF02199-PF05184-PF03489-PF03489	NP_000533.4
PF02210-PF01391-PF01391-PF01391-PF01391-PF01391-PF01410	NP_542196.2
PF02210-PF01391-PF01391-PF01391-PF01391-PF01410	NP_000084.3
PF02210-PF01391-PF01391-PF01391-PF01391-PF01410-PF01410	NP_542411.2
PF02463-PF06470	NP_005436.1
PF02469-PF02469-PF02469-PF02469	NP_000349.1
PF02469-PF02469-PF02469-PF02469	NP_006466.2
PF02893-PF06602	NP_000243.1
PF02948	NP_001351743.1
PF02948	NP_872621.1
PF03146-PF07648-PF07648-PF00050-PF07648-PF07648-PF07648-PF07648-PF07648-PF00053-PF00053-PF07648-PF01390-PF00008-PF00054-PF00008-PF00054-PF00054	NP_001292204.1
PF03762	NP_872372.1
PF03815-PF00092-PF00092	NP_001334649.1
PF03815-PF00092-PF00092	NP_444506.2
PF04692-PF00341	NP_001382292.1
PF05111-PF05111	NP_057603.1
PF05507	NP_002394.1
PF05507	NP_003471.1
PF05782-PF05782	NP_001189787.1
PF06119-PF00094	NP_001309397.1
PF06119-PF00094-PF08742-PF01826-PF12714-PF00094-PF08742-PF01826-PF00094-PF08742-PF01826-PF12714-PF00094-PF08742-PF00100	NP_005413.2
PF06119-PF07474-PF07645-PF12662-PF12947-PF00086-PF00086-PF00058-PF00058	NP_031387.3
PF06119-PF07474-PF12947-PF07645-PF12662-PF12947-PF00086-PF00058-PF00058-PF00058-PF14670	NP_002499.2
PF06121-PF01392-PF01391-PF01391-PF01391-PF20010-PF06482	NP_569711.2
PF06468-PF19028	NP_036577.2
PF06702	NP_064608.2
PF06991	NP_005917.2
PF07175	NP_001278112.1
PF07263	NP_004398.1
PF07324	NP_005666.2
PF07546	NP_443078.1
PF07546-PF00008-PF00386	NP_031377.2
PF07546-PF00386	NP_079032.2
PF07546-PF00386	NP_114437.2
PF07546-PF01391-PF00386	NP_008977.1
PF07546-PF01391-PF01391	NP_001265492.1
PF07546-PF01391-PF01391-PF01391	NP_597712.2
PF07645-PF00683-PF12661-PF07645-PF07645-PF07645-PF07645-PF07645-PF07645-PF07645-PF07645-PF07645-PF07645-PF07645-PF07645-PF07645-PF00683-PF07645-PF07645-PF00683-PF07645	NP_001036009.1
PF07645-PF01391	NP_597716.1
PF07645-PF07645-PF12662-PF12662-PF12661-PF07645	NP_058634.4
PF07645-PF07645-PF12662-PF12662-PF12662	NP_001034438.1
PF07645-PF07645-PF12662-PF12662-PF12662	NP_001371087.1
PF07645-PF07645-PF12947-PF00629	NP_001171620.1
PF07648-PF00086-PF16597-PF00086-PF10591	NP_001030024.1
PF07648-PF00086-PF16597-PF00086-PF10591	NP_071421.1
PF07648-PF10591-PF00086	NP_001231879.1
PF07648-PF10591-PF00086	NP_004589.1
PF07648-PF10591-PF00086	NP_058646.2
PF07679-PF07679-PF07679-PF07679-PF13927-PF07679-PF07679-PF07679-PF07679-PF07679-PF07679-PF07679-PF07679-PF07679-PF07679-PF07679-PF13927-PF13927-PF07679-PF07679-PF13927-PF07679-PF07679-PF07679-PF07679-PF07679-PF07679-PF07679-PF13927-PF07679-PF07679-PF07679-PF13927-PF07679-PF07679-PF07679-PF13927-PF13927-PF07679-PF07679-PF07679-PF07679-PF13927-PF00090-PF00090-PF00090-PF00090-PF00090-PF00090-PF07474…	NP_114141.2
PF07686-PF00193-PF00193	NP_001294881.1
PF07686-PF00193-PF00193	NP_001875.1
PF07686-PF00193-PF00193	NP_068589.1
PF07686-PF00193-PF00193	NP_075378.1
PF07686-PF00193-PF00193-PF00008-PF00008-PF00059-PF00084	NP_004376.2
PF07686-PF00193-PF00193-PF00008-PF00059-PF00084	NP_004377.2
PF07686-PF00193-PF00193-PF00008-PF00059-PF00084	NP_068767.3
PF07686-PF00193-PF00193-PF00193-PF00193-PF00008-PF00059-PF00084	NP_001356197.1
PF07974-PF18720-PF18720-PF18720-PF18720-PF18720-PF18720-PF18720-PF18720-PF18720-PF18720-PF07974-PF00041-PF00041-PF00041-PF00041-PF00041-PF00041-PF00041-PF00041-PF00041-PF00041-PF00041-PF00041-PF00041-PF00041-PF00041-PF00041-PF00041-PF00041-PF00041-PF00041-PF00041-PF00041-PF00041-PF00041-PF00041-PF00041-PF00041-PF00041-PF00041-PF00041-PF00041-PF00147	NP_001352205.1
PF08702-PF00147	NP_068656.2
PF08999-PF04089	NP_001165881.1
PF09289-PF00050-PF10591	NP_001296373.1
PF09289-PF07648-PF10591	NP_001121782.1
PF10511-PF10511-PF00095	NP_002629.1
PF11598-PF00008-PF02412-PF02412-PF02412-PF02412-PF02412-PF02412-PF05735	NP_003239.2
PF11598-PF07645-PF07645-PF02412-PF02412-PF02412-PF02412-PF02412-PF05735	NP_000086.2
PF11598-PF07645-PF07645-PF02412-PF02412-PF02412-PF02412-PF02412-PF05735	NP_009043.1
PF11918-PF03572-PF11918-PF03572-PF11918-PF03572-PF11918-PF03572	NP_002891.1
PF12661-PF00683-PF07645-PF00683-PF07645-PF07645-PF07645-PF12662-PF12661-PF07645-PF07645-PF00683-PF07645-PF07645-PF07645-PF00683-PF07645	NP_001123616.1
PF13306-PF13855-PF13855-PF13855-PF13855	NP_714914.3
PF13330-PF00090-PF13620-PF13927	NP_694953.2
PF13330-PF00090-PF13927	NP_003604.4
PF13385-PF00055-PF00053-PF00053-PF00053-PF00053-PF00053-PF00053-PF00053-PF00053-PF00053-PF00053-PF00041-PF00041-PF00041-PF02210-PF02210-PF00041-PF00041-PF00041-PF00041-PF00041-PF00041-PF00041-PF00041-PF00041-PF00041-PF00041-PF00041	NP_996816.3
PF13640	NP_001230175.1
PF13778-PF13778-PF13778	NP_955806.1
PF13855	NP_055174.1
PF13855	NP_077727.3
PF13855-PF13855	NP_005005.1
PF13855-PF13855	NP_072089.2
PF13855-PF13855-PF13855	NP_958505.1
PF13855-PF13855-PF13855-PF00595	NP_001240628.1
PF13855-PF13855-PF13855-PF13855-PF13855-PF13855	NP_001357024.2
PF13855-PF13855-PF13855-PF13855-PF13855-PF13855	NP_612490.1
PF14704	NP_001928.2
PF15152	NP_002247.3
PF15362	NP_114095.2
PF15757	NP_997722.1
PF15809	NP_054789.2
PF17085	NP_660357.2
PF17869-PF00095-PF00041-PF00041-PF00041	NP_000207.2
PF18193-PF21364-PF00683-PF07645-PF00683-PF12661-PF07645-PF12662-PF12661-PF07645-PF00683-PF07645-PF07645-PF07645-PF00683-PF07645-PF00683-PF07645-PF07645-PF07645-PF07645-PF12662-PF07645-PF07645-PF12947-PF07645-PF07645-PF07645-PF00683-PF07645-PF07645-PF00683-PF07645-PF07645-PF07645-PF07645-PF07645-PF07645-PF07645-PF00683-PF07645-PF07645-PF07645-PF07645-PF07645-PF00683-PF07645-PF07645-PF07645-PF12662…	NP_115823.3
PF18193-PF21364-PF00683-PF07645-PF07645-PF00683-PF07645-PF07645-PF07645-PF12662-PF00683-PF07645-PF12662-PF00683-PF07645-PF00683-PF07645-PF07645-PF07645-PF07645-PF14670-PF07645-PF07645-PF07645-PF12947-PF12662-PF07645-PF00683-PF07645-PF07645-PF00683-PF07645-PF07645-PF07645-PF07645-PF12662-PF12661-PF07645-PF00683-PF07645-PF07645-PF07645-PF07645-PF07645-PF00683-PF07645-PF07645-PF07645-PF12662-PF07645…	NP_000129.3
PF18193-PF21364-PF00683-PF07645-PF07645-PF00683-PF12661-PF07645-PF07645-PF12662-PF12661-PF00683-PF07645-PF07645-PF07645-PF00683-PF07645-PF00683-PF07645-PF07645-PF07645-PF07645-PF14670-PF07645-PF07645-PF07645-PF12947-PF12662-PF07645-PF00683-PF12662-PF00683-PF07645-PF07645-PF07645-PF07645-PF07645-PF07645-PF07645-PF00683-PF07645-PF07645-PF07645-PF07645-PF07645-PF00683-PF07645-PF12662-PF12661-PF07645…	NP_001990.2
PF18720-PF07974-PF00041-PF00041-PF00041-PF00041-PF00041-PF00041-PF00041-PF00041-PF00041-PF00147	NP_071376.1
PF18720-PF07974-PF18720-PF18720-PF18720-PF07974-PF18720-PF18720-PF07974-PF18720-PF07974-PF18720-PF18720-PF00041-PF00041-PF00041-PF00041-PF00041-PF00041-PF00041-PF00041-PF00041-PF00041-PF00041-PF00041-PF00041-PF00041-PF00041-PF00147	NP_002151.2
PF18720-PF18720-PF07974-PF00041-PF00041-PF00041-PF00041-PF00041-PF00041-PF00041-PF00041-PF00041-PF00147	NP_003276.3
PF19309-PF16184-PF16184-PF16184-PF16184-PF16184-PF16184-PF16184-PF16184-PF16184-PF16184-PF16184-PF16184-PF03160-PF00059	NP_001366010.1
PF19309-PF16184-PF16184-PF16184-PF16184-PF16184-PF16184-PF16184-PF16184-PF16184-PF16184-PF16184-PF16184-PF03160-PF03160-PF03160	NP_001161707.1
PF21471-PF21471-PF21471-PF21471-PF21471-PF21471-PF21471-PF21471-PF21471-PF21471-PF21471-PF07974-PF21471-PF21471-PF21471-PF21471-PF21471-PF21471-PF18720-PF21471	NP_005036.2
