# Supplementary material for: Tracing the paths of modular evolution by quantifying rearrangement events of protein domains
Source: BMC Ecol Evol. 2025 Jan 8;25:6. doi: 10.1186/s12862-024-02347-7 (PMC11707847; doi:10.1186/s12862-024-02347-7)
Supplement: Supplementary file 10 — Supplementary Material 10. Innate immunity domain arrangements - List of innate immunity proteins and their domain arrangements. [file 12862_2024_2347_MOESM10_ESM.csv]

Domain Arrangement	Protein ID
PF00001	NP_001496.1
PF00001	NP_005233.4
PF00017	NP_002342.1
PF00017	NP_444512.2
PF00017-PF00017-PF07714	NP_001167638.1
PF00018-PF00017-PF07714	NP_002101.2
PF00018-PF00017-PF07714	NP_002341.1
PF00018-PF00017-PF07714	NP_005239.1
PF00020	NP_003811.2
PF00021-PF00021	NP_065139.2
PF00035-PF00035-PF00069	NP_001129123.1
PF00035-PF00035-PF00270-PF00271-PF04408-PF21010-PF07717	NP_001348.2
PF00044-PF02800	NP_001276674.1
PF00047-PF13927-PF07714	NP_001275634.1
PF00057-PF01823-PF21195-PF00090	NP_000553.1
PF00059	NP_001007034.1
PF00059	NP_001316028.1
PF00059	NP_001358319.1
PF00059	NP_002250.2
PF00059	NP_031386.2
PF00059	NP_037384.1
PF00059	NP_055072.3
PF00059	NP_055173.1
PF00059	NP_057268.1
PF00059	NP_066978.1
PF00059	NP_525126.2
PF00059	NP_922938.1
PF00061	NP_000597.2
PF00069-PF00780	NP_004570.2
PF00076-PF00076	NP_006319.1
PF00076-PF00076-PF08075	NP_001035879.1
PF00084-PF00084-PF00084	NP_000707.1
PF00084-PF00084-PF00084-PF00084-PF00084-PF00084-PF00084-PF00084-PF00084-PF00084-PF00084-PF00084-PF00084-PF00084-PF00084-PF00084-PF00084-PF00084-PF00084	NP_000177.2
PF00084-PF00084-PF00084-PF00084-PF00084-PF00084-PF00084-PF00084-PF18453	NP_000706.1
PF00084-PF00084-PF00084-PF00092-PF00089	NP_001701.2
PF00089	NP_005308.2
PF00090-PF00057-PF01823	NP_001728.1
PF00090-PF00057-PF01823-PF00090-PF00084-PF00084-PF21330-PF21284-PF18434	NP_000578.2
PF00090-PF00057-PF01823-PF21195-PF00090	NP_000057.3
PF00090-PF00090-PF00057-PF01823-PF21195-PF00090-PF00084-PF00084-PF21288	NP_001108603.2
PF00095-PF00095	NP_003055.1
PF00096-PF00096-PF00096	NP_001294854.1
PF00097	NP_689480.2
PF00097-PF00643-PF00622	NP_775818.2
PF00097-PF00643-PF12126	NP_150241.2
PF00097-PF02176-PF02176-PF21355	NP_004286.2
PF00098	NP_149080.2
PF00100	NP_001007241.2
PF00105-PF00104	NP_001193922.1
PF00129-PF07654	NP_001372090.1
PF00129-PF07654-PF06623	NP_005505.2
PF00129-PF07654-PF06623	NP_005507.3
PF00147	NP_003656.2
PF00149-PF19272	NP_055289.2
PF00168-PF00397-PF00397-PF00397-PF00397-PF00632	NP_001244066.1
PF00168-PF00616-PF00616-PF12004	NP_001381939.1
PF00168-PF02845	NP_061882.2
PF00191-PF00191-PF00191-PF00191	NP_000691.1
PF00240	NP_001273670.1
PF00240-PF00240	NP_005092.1
PF00270-PF00271	NP_060101.3
PF00270-PF00271-PF04408-PF21010-PF07717	NP_001349.2
PF00270-PF00271-PF04408-PF21010-PF07717	NP_003578.2
PF00270-PF00271-PF04408-PF21010-PF07717	NP_065916.2
PF00270-PF00622-PF00270-PF00271	NP_004930.1
PF00337	NP_001344607.1
PF00340	NP_055255.1
PF00340	NP_062564.1
PF00340	NP_775262.1
PF00350-PF01031-PF02212	NP_001138397.1
PF00350-PF01031-PF02212	NP_002454.1
PF00415-PF00415-PF00415-PF00415-PF00632	NP_057407.2
PF00431-PF00089	NP_057630.2
PF00431-PF07645-PF00431-PF00084-PF00084-PF00089	NP_006601.2
PF00431-PF14670-PF00431-PF00084-PF00084-PF00089	NP_001725.1
PF00443	NP_001138545.1
PF00443	NP_005142.1
PF00445	NP_003721.2
PF00491	NP_001163.1
PF00498	NP_443096.1
PF00530-PF00530-PF00530	NP_006716.3
PF00530-PF00530-PF00530-PF00530-PF00530	NP_001138422.1
PF00531-PF00069	NP_001560.2
PF00536	NP_060124.2
PF00560-PF13855-PF13855-PF01463-PF01582	NP_003255.2
PF00605	NP_002189.1
PF00619	NP_003912.1
PF00619	NP_434700.2
PF00619-PF00656	NP_001216.1
PF00619-PF05729-PF17779-PF17776-PF13516-PF13516-PF13516	NP_071445.1
PF00619-PF05729-PF17779-PF17776-PF13516-PF13516-PF13516-PF13516	NP_006083.1
PF00619-PF05729-PF17889	NP_001186067.1
PF00643	NP_036233.2
PF00643-PF13765-PF00622	NP_150088.1
PF00645-PF00645-PF21728-PF08063-PF00533-PF05406-PF02877-PF00644	NP_001609.2
PF00651-PF00096	NP_001116801.1
PF00653-PF00653-PF00653-PF05729-PF17779-PF17889	NP_001333799.1
PF00854	NP_057666.1
PF00854	NP_663623.1
PF00854-PF00854	NP_066568.3
PF00879-PF00323	NP_001917.1
PF00879-PF00323	NP_066290.1
PF00929	NP_001290162.1
PF01023	NP_001306125.1
PF01023	NP_002956.1
PF01023	NP_005612.1
PF01105	NP_006849.1
PF01163	NP_003822.2
PF01187	NP_002406.1
PF01223	NP_055851.1
PF01273	NP_570913.1
PF01273-PF02886	NP_001716.3
PF01273-PF02886	NP_004130.2
PF01273-PF02886	NP_149974.2
PF01273-PF02886	NP_777592.1
PF01302-PF16607-PF01302-PF00443	NP_001365672.1
PF01335-PF00531	NP_003815.1
PF01391-PF00059	NP_001365303.1
PF01391-PF00147	NP_001994.2
PF01391-PF00147	NP_004099.2
PF01391-PF00386	NP_001107573.1
PF01391-PF00386	NP_057075.1
PF01391-PF01391-PF00530	NP_006761.1
PF01391-PF01391-PF09006-PF00059	NP_003010.4
PF01403-PF01437-PF01833-PF01833-PF01833-PF07714	NP_002438.2
PF01462-PF13855-PF13855-PF13855-PF00560-PF13855-PF00001	NP_060960.2
PF01471-PF00413-PF00045-PF00045-PF00045-PF00045	NP_002413.1
PF01510	NP_005082.1
PF01510-PF01510	NP_065126.2
PF01510-PF01510	NP_443123.1
PF01529	NP_056272.2
PF01529	NP_115659.1
PF01569	NP_982278.3
PF01661-PF01661	NP_001139574.1
PF01661-PF01661-PF01661-PF02825-PF00644	NP_060024.2
PF01823	NP_001034485.1
PF02136-PF00076	NP_001386933.1
PF02146	NP_036369.2
PF02148-PF00443	NP_115523.2
PF02150-PF01096	NP_057394.3
PF02221	NP_004262.1
PF02221	NP_056179.4
PF02263-PF02841	NP_001127958.1
PF02263-PF02841	NP_002044.2
PF02263-PF02841	NP_004111.2
PF02263-PF02841	NP_060754.2
PF02263-PF02841	NP_443173.2
PF02263-PF02841	NP_940862.2
PF02263-PF02841	NP_997281.2
PF02330	NP_001203.1
PF02338	NP_001352986.1
PF02578	NP_001121775.1
PF02758	NP_001076777.1
PF02758-PF00619	NP_037390.2
PF02758-PF00643-PF13765-PF00622	NP_000234.1
PF02758-PF02760	NP_004824.1
PF02758-PF02760-PF02760	NP_001351796.1
PF02758-PF05729-PF17779	NP_789791.1
PF02758-PF05729-PF17779-PF17776	NP_612202.2
PF02758-PF05729-PF17779-PF17776-PF13516-PF13516-PF13516	NP_789790.2
PF02758-PF05729-PF17779-PF17776-PF13516-PF13516-PF13516-PF13516	NP_001167552.1
PF02758-PF14484-PF05729-PF17779-PF17776-PF13516-PF13516-PF13516-PF13516-PF13516	NP_004886.3
PF02816	NP_001095876.1
PF02902	NP_065705.3
PF03133	NP_055955.1
PF03281-PF20266	NP_612450.2
PF03348	NP_945179.1
PF03661	NP_060596.2
PF03731-PF02735-PF03730-PF02037	NP_001275905.1
PF03731-PF02735-PF03730-PF08785	NP_066964.1
PF03874	NP_055293.1
PF03876-PF08292	NP_001018060.1
PF03954-PF00059	NP_878910.1
PF03972-PF19305	NP_001245335.1
PF04146	NP_001166599.1
PF04563-PF04561-PF04565-PF04566-PF04567-PF00562-PF04560	NP_060552.4
PF04710-PF20723	NP_659502.2
PF04801-PF19725	NP_060589.1
PF04819	NP_620143.1
PF04851-PF18119-PF00271-PF11648	NP_077024.2
PF04988	NP_005849.1
PF04997-PF00623-PF04983-PF05000-PF04998	NP_008986.2
PF05063	NP_062826.2
PF05132	NP_001713.2
PF05337	NP_000748.4
PF05527	NP_078851.2
PF05729-PF13516-PF21402	NP_078894.2
PF06083	NP_002181.1
PF06083	NP_443104.1
PF06140	NP_001123552.1
PF06239-PF14784	NP_057665.2
PF06468-PF19028	NP_036577.2
PF06818-PF06818	NP_055926.1
PF07177-PF13920	NP_001272414.1
PF07334-PF07292-PF07292	NP_004679.2
PF07647-PF01966	NP_056289.2
PF07647-PF07647-PF13676	NP_055892.2
PF07686	NP_001171643.1
PF07686	NP_067004.3
PF07686	NP_116171.3
PF07686	NP_937796.1
PF07686-PF07679-PF13927	NP_149121.2
PF07686-PF13927	NP_009199.1
PF07714	NP_001107654.1
PF07714-PF00619	NP_003812.1
PF07782	NP_689707.2
PF07787	NP_077310.1
PF08221-PF05645-PF20912	NP_001290385.1
PF08526-PF08527-PF03068	NP_036519.2
PF08702-PF00147	NP_005132.2
PF08702-PF12160-PF00147	NP_000499.1
PF09011-PF00505	NP_001288160.1
PF09011-PF00505	NP_001300821.1
PF09011-PF00505	NP_002120.1
PF10421-PF00240	NP_003724.1
PF10421-PF01909-PF10421	NP_058197.2
PF11465	NP_001160135.1
PF11577-PF16516-PF18414	NP_068815.2
PF11705	NP_001357280.1
PF11977	NP_694574.3
PF12796-PF00023-PF00023-PF12796-PF00023-PF12796-PF13637-PF12796-PF12796-PF12796-PF12796-PF00013	NP_115593.3
PF12845	NP_055541.1
PF13086-PF13086-PF13087-PF20173	NP_066363.1
PF13181-PF13181	NP_001538.4
PF13353-PF04055	NP_542388.2
PF13424-PF13181-PF13374-PF07719	NP_036552.1
PF13424-PF13181-PF14559-PF07719	NP_001257856.1
PF13445	NP_112174.2
PF13445-PF00643	NP_112223.1
PF13445-PF00643-PF00025	NP_001647.1
PF13445-PF00643-PF00622	NP_149023.2
PF13445-PF13765-PF00622	NP_005073.2
PF13445-PF18574-PF05605	NP_849163.1
PF13516	NP_001167576.1
PF13553-PF00619	NP_001171829.1
PF13589-PF17942-PF07496	NP_056173.1
PF13855-PF01582	NP_001017388.1
PF13855-PF12799-PF13516-PF13855-PF01582	NP_612564.1
PF13855-PF13855-PF01463-PF01582	NP_003254.2
PF13855-PF13855-PF01463-PF01582	NP_006059.2
PF13855-PF13855-PF13516-PF13855-PF13855-PF13855-PF13855-PF17968-PF01582	NP_003256.1
PF13855-PF13855-PF13855	NP_004216.2
PF13855-PF13855-PF13855-PF01582	NP_057646.1
PF13855-PF13855-PF13855-PF13855	NP_055632.2
PF13855-PF13855-PF13855-PF13855-PF13855-PF00560-PF01582	NP_003259.2
PF13895	NP_067073.1
PF13895-PF00047-PF00047-PF13927	NP_036408.4
PF13895-PF01582	NP_001338375.1
PF13927	NP_001171808.1
PF13927-PF00041-PF00041-PF07714	NP_068713.2
PF13927-PF13895-PF00047	NP_001365733.1
PF14555-PF16158	NP_077270.1
PF14916	NP_001291886.1
PF15009	NP_938023.1
PF15036	NP_001166243.1
PF15054	NP_001124401.1
PF15133	NP_079435.1
PF15227-PF00622	NP_115698.3
PF15227-PF00643	NP_008959.3
PF15227-PF00643-PF00622	NP_148977.2
PF15227-PF00643-PF13765-PF00622	NP_003440.1
PF15227-PF00643-PF13765-PF00622	NP_006346.1
PF15227-PF00643-PF13765-PF00622	NP_060677.2
PF15313	NP_006451.1
PF16218	NP_612357.4
PF16474	NP_001122098.1
PF16497-PF07654	NP_001358691.1
PF16556-PF16578-PF08357	NP_055154.3
PF16649	NP_057668.1
PF16674-PF00443	NP_065954.1
PF16716	NP_004326.1
PF16739	NP_065797.2
PF16739-PF16739-PF00270-PF18119-PF00271-PF11648	NP_055129.2
PF16739-PF16739-PF04851-PF18119-PF00271-PF11648	NP_071451.2
PF17790-PF01835-PF17791-PF17789-PF07703-PF01821-PF00207-PF21406-PF07678-PF21308-PF07677-PF01759	NP_000055.2
PF17798-PF12721	NP_891549.1
PF17848-PF08790	NP_060286.1
PF17907-PF00856-PF00397-PF08236	NP_054878.5
PF18279-PF00004-PF16193-PF12002	NP_064520.2
PF18379-PF18377-PF17887-PF00017-PF07714-PF07714	NP_001309123.1
PF18379-PF18377-PF17887-PF07714-PF07714	NP_000206.2
PF18461-PF05729-PF17776-PF13516-PF13516-PF13516-PF13516-PF13516	NP_001371879.1
PF18487-PF00090-PF00090-PF00090-PF00090-PF00090-PF00090	NP_002612.1
PF18771	NP_001159475.2
PF18782	NP_055323.2
PF18782	NP_663745.1
PF18782-PF18782	NP_068594.1
PF18782-PF18782	NP_660341.2
PF18782-PF18782	NP_689639.2
PF18831-PF13855-PF13855-PF13855	NP_005573.2
PF18972	NP_004614.3
PF19188-PF00090-PF00090-PF00090-PF00090-PF00090-PF02793-PF16489-PF01825-PF00002	NP_001693.2
PF20500-PF20502-PF08163-PF19704-PF02259-PF00454-PF02260	NP_008835.5
PF21002-PF07092	NP_001278515.1
PF21145-PF01835-PF17791-PF17789-PF07703-PF01821-PF00207-PF07678-PF07677-PF01759	NP_001002029.3
PF21145-PF01835-PF17791-PF17789-PF07703-PF01821-PF00207-PF07678-PF07677-PF01759	NP_009224.2
PF21381-PF08016	NP_694991.2
PF21717-PF21718-PF21718-PF13923-PF18102	NP_612144.1
